# Supplementary material for: (1S,3R,8R)-9-(1-Amino­ethyl­idene)-2,2-dichloro-3,7,7-trimethyl­tricyclo­[6.4.0.01,3]undecan-10-one
Source: Acta Crystallogr Sect E Struct Rep Online. 2011 Feb 16;67(Pt 3):o645–6. doi: 10.1107/S1600536811005307 (PMC3052109; doi:10.1107/S1600536811005307)
Supplement: Supplementary file 1 [file e-67-0o645-sup1.cif]

##############################################################################
###                                                                        ###
###        Electronic paper (Acta Crystallographica Section E)             ###
###                                                                        ###
##############################################################################
#                                                                            #
# This CIF contains the data in a paper accepted for publication in Acta     #
# Crystallographica Section E. It conforms to the requirements of Notes      #
# for Authors for Section E, and has been peer reviewed under the auspices   #
# of the IUCr Commission on Journals.                                        #
#                                                                            #
# Full details of the Crystallographic Information File format               #
# are given in the paper "The Crystallographic Information File (CIF):       #
# a New Standard Archive File for Crystallography" by S. R. Hall, F. H.      #
# Allen and I. D. Brown [Acta Cryst. (1991), A47, 655-685].                  #
#                                                                            #
# The current version of the core CIF dictionary is obtainable from          #
# ftp://ftp.iucr.org/pub/cif_core.dic. The current version number is 2.4.    #
#                                                                            #
# Software is freely available for graphical display of the structure(s) in  #
# this CIF.  For information consult the CIF home page http://www.iucr.org/  #
# cif/home.html                                                              #
#                                                                            #
# This file may be used for bona fide research purposes within the           #
# scientific community so long as proper attribution is given to the journal # 
# article from which it was obtained.                                        #
#                                                                            #
##############################################################################
                                             
data_I
_audit_creation_method     SHELXL-97
_chemical_name_systematic
;
(1<i>S</i>,3<i>R</i>,8<i>R</i>)-9-(1-Aminoethylidene)-2,2-dichloro-3,7,7-
trimethyltricyclo[6.4.0.0^1,3^]undecan-10-one
;
_chemical_name_common     ?
_chemical_formula_moiety     'C16 H23 Cl2 N O'
_chemical_formula_sum     'C16 H23 Cl2 N O'
_chemical_formula_iupac     'C16 H23 Cl2 N O'
_chemical_formula_weight     316.25
_chemical_melting_point     ?
_symmetry_cell_setting     monoclinic
_symmetry_space_group_name_H-M     'P 21'
_symmetry_space_group_name_Hall     'P 2yb'
loop_
    _symmetry_equiv_pos_as_xyz
    'x, y, z'
    '-x, y+1/2, -z'
_cell_length_a     7.7570(7)
_cell_length_b     9.7041(9)
_cell_length_c     10.6901(10)
_cell_angle_alpha     90.00
_cell_angle_beta     93.432(3)
_cell_angle_gamma     90.00
_cell_volume     803.25(13)
_cell_formula_units_Z     2
_cell_measurement_reflns_used     4954
_cell_measurement_theta_min     3.4
_cell_measurement_theta_max     26.4
_cell_measurement_temperature     298(2)
_exptl_crystal_description     Prism
_exptl_crystal_colour     colourless
_exptl_crystal_size_max     0.405
_exptl_crystal_size_mid     0.325
_exptl_crystal_size_min     0.258
_exptl_crystal_density_diffrn     1.308
_exptl_crystal_density_method     'not measured'
_exptl_crystal_F_000     336
_exptl_absorpt_coefficient_mu     0.400
_exptl_absorpt_correction_type     none
_exptl_absorpt_process_details     ?
_exptl_absorpt_correction_T_min     ?
_exptl_absorpt_correction_T_max     ?
_diffrn_ambient_temperature     298(2)
_diffrn_radiation_type     MoK\a
_diffrn_radiation_wavelength     0.71073
_diffrn_radiation_source     'fine-focus sealed tube'
_diffrn_radiation_monochromator     graphite
_diffrn_measurement_device_type     'Bruker APEXII CCD'
_diffrn_measurement_method     '\w and \f'
_diffrn_detector_area_resol_mean     ?
_diffrn_reflns_number     4954
_diffrn_reflns_av_R_equivalents     0.0146
_diffrn_reflns_av_sigmaI/netI     0.0211
_diffrn_reflns_theta_min     3.37
_diffrn_reflns_theta_max     26.37
_diffrn_reflns_theta_full     26.37
_diffrn_measured_fraction_theta_max     0.986
_diffrn_measured_fraction_theta_full     0.986
_diffrn_reflns_limit_h_min     -9
_diffrn_reflns_limit_h_max     9
_diffrn_reflns_limit_k_min     -12
_diffrn_reflns_limit_k_max     6
_diffrn_reflns_limit_l_min     -12
_diffrn_reflns_limit_l_max     13
_reflns_number_total     2355
_reflns_number_gt     2297
_reflns_threshold_expression     I>2\s(I)
_refine_ls_structure_factor_coef     Fsqd
_refine_ls_matrix_type     full
_refine_ls_R_factor_all     0.0294
_refine_ls_R_factor_gt     0.0284
_refine_ls_wR_factor_gt     0.0783
_refine_ls_wR_factor_ref     0.0798
_refine_ls_goodness_of_fit_ref     1.075
_refine_ls_restrained_S_all     1.074
_refine_ls_number_reflns     2355
_refine_ls_number_parameters     193
_refine_ls_number_restraints     1
_refine_ls_hydrogen_treatment     mixed
_refine_ls_weighting_scheme     calc
_refine_ls_weighting_details
         'calc w=1/[\s^2^(Fo^2^)+(0.0528P)^2^+0.0821P] where P=(Fo^2^+2Fc^2^)/3'
_atom_sites_solution_hydrogens     geom
_atom_sites_solution_primary     direct
_atom_sites_solution_secondary     difmap
_refine_ls_shift/su_max     0.001
_refine_ls_shift/su_mean     0.000
_refine_diff_density_max     0.244
_refine_diff_density_min     -0.224
_refine_ls_extinction_method     none
_refine_ls_extinction_coef     ?
_refine_ls_abs_structure_details
                        'Flack & Bernardinelli (2000), <b>614</b> Friedel pairs'
_refine_ls_abs_structure_Flack     -0.02(5)
loop_
    _atom_type_symbol
    _atom_type_description
    _atom_type_scat_dispersion_real
    _atom_type_scat_dispersion_imag
    _atom_type_scat_source
    'C' 'C' 0.0033 0.0016
                         'International Tables Vol C Tables 4.2.6.8 and 6.1.1.4'
    'H' 'H' 0.0000 0.0000
                         'International Tables Vol C Tables 4.2.6.8 and 6.1.1.4'
    'O' 'O' 0.0106 0.0060
                         'International Tables Vol C Tables 4.2.6.8 and 6.1.1.4'
    'Cl' 'Cl' 0.1484 0.1585
                         'International Tables Vol C Tables 4.2.6.8 and 6.1.1.4'
_computing_data_collection     'APEX2 (Bruker, 2009)'
_computing_cell_refinement     'SAINT-Plus (Bruker, 2009)'
_computing_data_reduction     'SAINT-Plus (Bruker, 2009)'
_computing_structure_solution     'SHELXS97 (Sheldrick, 2008)'
_computing_structure_refinement     'SHELXL97 (Sheldrick, 2008)'
_computing_molecular_graphics
                  'ORTEP-3 for Windows (Farrugia, 1997) and PLATON (Spek, 2009)'
_computing_publication_material     'WinGX (Farrugia, 1999)'
loop_
    _atom_site_type_symbol
    _atom_site_label
    _atom_site_fract_x
    _atom_site_fract_y
    _atom_site_fract_z
    _atom_site_U_iso_or_equiv
    _atom_site_adp_type
    _atom_site_calc_flag
    _atom_site_refinement_flags
    _atom_site_occupancy
    _atom_site_disorder_assembly
    _atom_site_disorder_group
    H H2 1.000(3) -0.257(3) 0.553(2) 0.042(6) Uiso d . 1 . .
    H H1 0.933(3) -0.125(4) 0.502(3) 0.050(7) Uiso d . 1 . .
    Cl Cl1 0.88492(8) 0.36063(7) 0.85606(7) 0.06081(18) Uani d . 1 . .
    Cl Cl2 0.79425(7) 0.12962(6) 1.00496(4) 0.05055(16) Uani d . 1 . .
    C C9 0.7491(2) -0.0408(2) 0.66044(16) 0.0293(4) Uani d . 1 . .
    O O1 0.8629(2) 0.07077(17) 0.48287(13) 0.0448(4) Uani d . 1 . .
    C C8 0.6205(2) 0.0004(2) 0.75543(15) 0.0274(4) Uani d . 1 . .
    H H8 0.6565 -0.0383 0.8375 0.033 Uiso calc R 1 . .
    C C1 0.6443(2) 0.15793(19) 0.75843(15) 0.0297(4) Uani d . 1 . .
    C C12 0.8402(2) -0.16350(19) 0.65295(17) 0.0321(4) Uani d . 1 . .
    C C10 0.7797(2) 0.0713(2) 0.57971(17) 0.0333(4) Uani d . 1 . .
    N N1 0.9341(3) -0.1878(2) 0.5548(2) 0.0444(4) Uani d . 1 . .
    C C7 0.4310(2) -0.0475(2) 0.71640(17) 0.0357(4) Uani d . 1 . .
    C C3 0.5434(3) 0.2575(2) 0.83808(17) 0.0362(4) Uani d . 1 . .
    C C2 0.7312(2) 0.2285(2) 0.87178(18) 0.0363(4) Uani d . 1 . .
    C C4 0.4090(3) 0.2029(3) 0.9238(2) 0.0462(5) Uani d . 1 . .
    H H4A 0.4656 0.1417 0.9852 0.055 Uiso calc R 1 . .
    H H4B 0.3620 0.2797 0.9688 0.055 Uiso calc R 1 . .
    C C16 0.4318(3) -0.2036(3) 0.6976(2) 0.0451(5) Uani d . 1 . .
    H H16A 0.5082 -0.2267 0.6333 0.068 Uiso calc R 1 . .
    H H16B 0.3171 -0.2344 0.6731 0.068 Uiso calc R 1 . .
    H H16C 0.4707 -0.2478 0.7745 0.068 Uiso calc R 1 . .
    C C11 0.7012(3) 0.2010(2) 0.62976(17) 0.0386(5) Uani d . 1 . .
    H H11A 0.6033 0.2311 0.5759 0.046 Uiso calc R 1 . .
    H H11B 0.7855 0.2747 0.6371 0.046 Uiso calc R 1 . .
    C C14 0.4943(4) 0.3966(3) 0.7812(2) 0.0543(6) Uani d . 1 . .
    H H14A 0.5823 0.4261 0.7276 0.082 Uiso calc R 1 . .
    H H14B 0.4834 0.4629 0.8469 0.082 Uiso calc R 1 . .
    H H14C 0.3863 0.3887 0.7330 0.082 Uiso calc R 1 . .
    C C5 0.2612(3) 0.1259(3) 0.8557(2) 0.0551(6) Uani d . 1 . .
    H H5A 0.2260 0.1757 0.7798 0.066 Uiso calc R 1 . .
    H H5B 0.1637 0.1242 0.9084 0.066 Uiso calc R 1 . .
    C C6 0.3060(3) -0.0212(3) 0.8212(2) 0.0491(5) Uani d . 1 . .
    H H6A 0.1986 -0.0681 0.7975 0.059 Uiso calc R 1 . .
    H H6B 0.3545 -0.0657 0.8966 0.059 Uiso calc R 1 . .
    C C15 0.3604(3) 0.0199(3) 0.5944(2) 0.0512(6) Uani d . 1 . .
    H H15A 0.3540 0.1178 0.6058 0.077 Uiso calc R 1 . .
    H H15B 0.2472 -0.0157 0.5721 0.077 Uiso calc R 1 . .
    H H15C 0.4358 -0.0003 0.5287 0.077 Uiso calc R 1 . .
    C C13 0.8492(3) -0.2716(3) 0.7522(2) 0.0488(5) Uani d . 1 . .
    H H13A 0.9673 -0.2981 0.7700 0.073 Uiso calc R 1 . .
    H H13B 0.7832 -0.3504 0.7236 0.073 Uiso calc R 1 . .
    H H13C 0.8028 -0.2358 0.8268 0.073 Uiso calc R 1 . .
loop_
    _atom_site_aniso_label
    _atom_site_aniso_U_11
    _atom_site_aniso_U_22
    _atom_site_aniso_U_33
    _atom_site_aniso_U_12
    _atom_site_aniso_U_13
    _atom_site_aniso_U_23
    Cl1 0.0562(3) 0.0361(3) 0.0907(4) -0.0136(3) 0.0093(3) -0.0118(3)
    Cl2 0.0568(3) 0.0510(3) 0.0424(2) 0.0037(3) -0.0094(2) -0.0038(2)
    C9 0.0310(8) 0.0247(9) 0.0331(8) -0.0017(7) 0.0087(6) -0.0004(7)
    O1 0.0579(9) 0.0357(8) 0.0439(7) -0.0015(7) 0.0276(6) 0.0035(6)
    C8 0.0315(8) 0.0246(9) 0.0266(7) -0.0005(7) 0.0060(6) 0.0011(6)
    C1 0.0335(8) 0.0239(10) 0.0326(8) 0.0028(7) 0.0085(6) 0.0003(7)
    C12 0.0317(8) 0.0242(11) 0.0406(9) -0.0021(7) 0.0043(7) -0.0033(7)
    C10 0.0380(9) 0.0274(10) 0.0354(8) -0.0023(8) 0.0103(7) 0.0017(7)
    N1 0.0467(10) 0.0312(10) 0.0571(11) 0.0074(9) 0.0187(8) -0.0038(10)
    C7 0.0328(9) 0.0380(11) 0.0365(9) -0.0049(8) 0.0048(7) -0.0009(8)
    C3 0.0429(10) 0.0292(10) 0.0372(9) 0.0069(8) 0.0097(7) -0.0042(8)
    C2 0.0410(10) 0.0262(10) 0.0419(9) -0.0012(8) 0.0055(8) -0.0051(8)
    C4 0.0469(11) 0.0492(14) 0.0444(10) 0.0094(10) 0.0175(8) -0.0066(10)
    C16 0.0449(11) 0.0412(13) 0.0493(11) -0.0131(10) 0.0039(9) -0.0024(10)
    C11 0.0546(12) 0.0245(10) 0.0382(9) 0.0020(8) 0.0159(8) 0.0049(8)
    C14 0.0698(15) 0.0353(13) 0.0589(13) 0.0194(11) 0.0119(11) -0.0001(11)
    C5 0.0365(10) 0.0652(17) 0.0656(12) 0.0064(12) 0.0196(9) -0.0057(14)
    C6 0.0361(10) 0.0549(15) 0.0579(12) -0.0084(10) 0.0156(9) -0.0035(11)
    C15 0.0459(12) 0.0577(16) 0.0484(11) 0.0006(11) -0.0093(9) 0.0019(11)
    C13 0.0531(12) 0.0324(12) 0.0613(12) 0.0075(10) 0.0052(10) 0.0115(10)
_geom_special_details
;
All s.u.'s (except the s.u. in the dihedral angle between two l.s. planes) are
estimated using the full covariance matrix. The cell s.u.'s are taken into
account individually in the estimation of s.u.'s in distances, angles and
torsion angles; correlations between s.u.'s in cell parameters are only used
when they are defined by crystal symmetry. An approximate (isotropic)
treatment of cell s.u.'s is used for estimating s.u.'s involving l.s. planes.
;
loop_
    _geom_bond_atom_site_label_1
    _geom_bond_atom_site_label_2
    _geom_bond_site_symmetry_2
    _geom_bond_distance
    _geom_bond_publ_flag
    Cl1 C2 . 1.766(2) ?
    Cl2 C2 . 1.762(2) ?
    C9 C12 . 1.389(3) ?
    C9 C10 . 1.418(3) ?
    C9 C8 . 1.519(2) ?
    O1 C10 . 1.253(2) ?
    C8 C1 . 1.539(3) ?
    C8 C7 . 1.574(2) ?
    C8 H8 . 0.9800 ?
    C1 C2 . 1.515(3) ?
    C1 C11 . 1.528(2) ?
    C1 C3 . 1.533(2) ?
    C12 N1 . 1.334(3) ?
    C12 C13 . 1.490(3) ?
    C10 C11 . 1.509(3) ?
    N1 H2 . 0.84(3) ?
    N1 H1 . 0.83(3) ?
    C7 C16 . 1.528(3) ?
    C7 C15 . 1.531(3) ?
    C7 C6 . 1.546(3) ?
    C3 C2 . 1.506(3) ?
    C3 C14 . 1.520(3) ?
    C3 C4 . 1.524(3) ?
    C4 C5 . 1.517(4) ?
    C4 H4A . 0.9700 ?
    C4 H4B . 0.9700 ?
    C16 H16A . 0.9600 ?
    C16 H16B . 0.9600 ?
    C16 H16C . 0.9600 ?
    C11 H11A . 0.9700 ?
    C11 H11B . 0.9700 ?
    C14 H14A . 0.9600 ?
    C14 H14B . 0.9600 ?
    C14 H14C . 0.9600 ?
    C5 C6 . 1.519(4) ?
    C5 H5A . 0.9700 ?
    C5 H5B . 0.9700 ?
    C6 H6A . 0.9700 ?
    C6 H6B . 0.9700 ?
    C15 H15A . 0.9600 ?
    C15 H15B . 0.9600 ?
    C15 H15C . 0.9600 ?
    C13 H13A . 0.9600 ?
    C13 H13B . 0.9600 ?
    C13 H13C . 0.9600 ?
loop_
    _geom_angle_atom_site_label_1
    _geom_angle_atom_site_label_2
    _geom_angle_atom_site_label_3
    _geom_angle_site_symmetry_1
    _geom_angle_site_symmetry_3
    _geom_angle
    _geom_angle_publ_flag
    C12 C9 C10 . . 121.23(16) ?
    C12 C9 C8 . . 128.39(17) ?
    C10 C9 C8 . . 110.19(16) ?
    C9 C8 C1 . . 101.12(14) ?
    C9 C8 C7 . . 112.64(14) ?
    C1 C8 C7 . . 114.08(16) ?
    C9 C8 H8 . . 109.6 ?
    C1 C8 H8 . . 109.6 ?
    C7 C8 H8 . . 109.6 ?
    C2 C1 C11 . . 117.28(17) ?
    C2 C1 C3 . . 59.21(12) ?
    C11 C1 C3 . . 120.82(16) ?
    C2 C1 C8 . . 120.85(16) ?
    C11 C1 C8 . . 107.05(14) ?
    C3 C1 C8 . . 124.93(16) ?
    N1 C12 C9 . . 120.03(19) ?
    N1 C12 C13 . . 115.56(19) ?
    C9 C12 C13 . . 124.34(17) ?
    O1 C10 C9 . . 127.82(19) ?
    O1 C10 C11 . . 122.38(17) ?
    C9 C10 C11 . . 109.76(15) ?
    C12 N1 H2 . . 120.9(16) ?
    C12 N1 H1 . . 115.2(19) ?
    H2 N1 H1 . . 123(2) ?
    C16 C7 C15 . . 108.37(18) ?
    C16 C7 C6 . . 105.49(18) ?
    C15 C7 C6 . . 109.80(18) ?
    C16 C7 C8 . . 108.48(17) ?
    C15 C7 C8 . . 112.35(17) ?
    C6 C7 C8 . . 112.04(16) ?
    C2 C3 C14 . . 118.5(2) ?
    C2 C3 C4 . . 118.56(17) ?
    C14 C3 C4 . . 112.69(18) ?
    C2 C3 C1 . . 59.77(12) ?
    C14 C3 C1 . . 117.47(17) ?
    C4 C3 C1 . . 120.35(18) ?
    C3 C2 C1 . . 61.01(12) ?
    C3 C2 Cl2 . . 120.86(14) ?
    C1 C2 Cl2 . . 119.26(15) ?
    C3 C2 Cl1 . . 119.40(16) ?
    C1 C2 Cl1 . . 121.53(14) ?
    Cl2 C2 Cl1 . . 108.41(11) ?
    C5 C4 C3 . . 114.04(18) ?
    C5 C4 H4A . . 108.7 ?
    C3 C4 H4A . . 108.7 ?
    C5 C4 H4B . . 108.7 ?
    C3 C4 H4B . . 108.7 ?
    H4A C4 H4B . . 107.6 ?
    C7 C16 H16A . . 109.5 ?
    C7 C16 H16B . . 109.5 ?
    H16A C16 H16B . . 109.5 ?
    C7 C16 H16C . . 109.5 ?
    H16A C16 H16C . . 109.5 ?
    H16B C16 H16C . . 109.5 ?
    C10 C11 C1 . . 103.64(15) ?
    C10 C11 H11A . . 111.0 ?
    C1 C11 H11A . . 111.0 ?
    C10 C11 H11B . . 111.0 ?
    C1 C11 H11B . . 111.0 ?
    H11A C11 H11B . . 109.0 ?
    C3 C14 H14A . . 109.5 ?
    C3 C14 H14B . . 109.5 ?
    H14A C14 H14B . . 109.5 ?
    C3 C14 H14C . . 109.5 ?
    H14A C14 H14C . . 109.5 ?
    H14B C14 H14C . . 109.5 ?
    C4 C5 C6 . . 113.71(19) ?
    C4 C5 H5A . . 108.8 ?
    C6 C5 H5A . . 108.8 ?
    C4 C5 H5B . . 108.8 ?
    C6 C5 H5B . . 108.8 ?
    H5A C5 H5B . . 107.7 ?
    C5 C6 C7 . . 119.6(2) ?
    C5 C6 H6A . . 107.4 ?
    C7 C6 H6A . . 107.4 ?
    C5 C6 H6B . . 107.4 ?
    C7 C6 H6B . . 107.4 ?
    H6A C6 H6B . . 107.0 ?
    C7 C15 H15A . . 109.5 ?
    C7 C15 H15B . . 109.5 ?
    H15A C15 H15B . . 109.5 ?
    C7 C15 H15C . . 109.5 ?
    H15A C15 H15C . . 109.5 ?
    H15B C15 H15C . . 109.5 ?
    C12 C13 H13A . . 109.5 ?
    C12 C13 H13B . . 109.5 ?
    H13A C13 H13B . . 109.5 ?
    C12 C13 H13C . . 109.5 ?
    H13A C13 H13C . . 109.5 ?
    H13B C13 H13C . . 109.5 ?
loop_
    _geom_hbond_atom_site_label_D
    _geom_hbond_atom_site_label_H
    _geom_hbond_atom_site_label_A
    _geom_hbond_site_symmetry_A
    _geom_hbond_distance_DH
    _geom_hbond_distance_HA
    _geom_hbond_distance_DA
    _geom_hbond_angle_DHA
    _geom_hbond_publ_flag
    N1 H2 O1 2_746 0.85(3) 2.03(3) 2.865(3) 170(2) yes
    N1 H1 O1 1_555 0.83(4) 1.98(4) 2.672(3) 140(3) yes
data_global
_journal_date_recd_electronic     2011-02-09
_journal_date_accepted     2011-02-12
_journal_name_full     'Acta Crystallographica, Section E'
_journal_year     2011
_journal_volume     67
_journal_issue      3
_journal_page_first     o645
_journal_page_last     o646
_journal_paper_category     QO
_journal_coeditor_code     FJ2396
_publ_contact_author_name     'Dr Ess\^ediya, Lassaba'
_publ_contact_author_address
;
Laboratoire de Chimie Biomol\'eculaires,
Substances Naturelles et R\'eactivit\'e,
URAC16,Facult\'e des Sciences Semlalia,
BP 2390 Bd My Abdellah,
40000 Marrakech
Morocco,
;
_publ_contact_author_email     'elassaba@gmail.com'
_publ_contact_author_fax     '0021224437408'
_publ_contact_author_phone     '0021224434649'
_publ_section_title
;\
(1<i>S</i>,3<i>R</i>,8<i>R</i>)-9-(1-Aminoethylidene)-2,2-dichloro-3,7,7-\
trimethyltricyclo[6.4.0.0^1,3^]undecan-10-one
;
loop_
    _publ_author_name
    _publ_author_address
    'Benharref, Ahmed'
;
Laboratoire de Chimie Biomol\'eculaires,
Substances Naturelles et R\'eactivit\'e, URAC16, Facult\'e des Sciences
Semlalia, BP 2390 Bd My Abdellah, 40000 Marrakech, Morocco
;
    'Lassaba, Ess\^ediya'
;
Laboratoire de Chimie Biomol\'eculaires,
Substances Naturelles et R\'eactivit\'e, URAC16, Facult\'e des Sciences
Semlalia, BP 2390 Bd My Abdellah, 40000 Marrakech, Morocco
;
    'Avignant, Daniel'
;
Universit\'e Blaise Pascal, Laboratoire des Mat\'eriaux Inorganiques,
UMR CNRS 6002, 24 Avenue des Landais, 63177 Aubi\`ere, France
;
    'Oudahmane, Abdelghani'
;
Universit\'e Blaise Pascal, Laboratoire des Mat\'eriaux Inorganiques,
UMR CNRS 6002, 24 Avenue des Landais, 63177 Aubi\`ere, France
;
    'Berraho, Moha'
;
Laboratoire de Chimie Biomol\'eculaires,
Substances Naturelles et R\'eactivit\'e, URAC16, Facult\'e des Sciences
Semlalia, BP 2390 Bd My Abdellah, 40000 Marrakech, Morocco
;
