# Supplementary material for: (1S,3R,8R)-9-(1-Amino­ethyl­idene)-2,2-dichloro-3,7,7-trimethyl­tricyclo­[6.4.0.01,3]undecan-10-one
Source: Acta Crystallogr Sect E Struct Rep Online. 2011 Feb 16;67(Pt 3):o645–6. doi: 10.1107/S1600536811005307 (PMC3052109; doi:10.1107/S1600536811005307)
Supplement: Supplementary file 2 [file e-67-0o645-Isup2.hkl]

#
# h,k,l, Fc-squared, Fo-squared, sigma(Fo-squared) and status flag
#
data_I
_shelx_title ' AX1Berraho_0m in P2(1)'
_shelx_refln_list_code          4
_shelx_F_calc_maximum       75.77
_exptl_crystal_F_000       336.00
_reflns_d_resolution_high  0.8000
 
loop_
 _symmetry_equiv_pos_as_xyz
 'x, y, z'
 '-x, y+1/2, -z'
 
_cell_length_a     7.7570
_cell_length_b     9.7041
_cell_length_c    10.6901
_cell_angle_alpha  90.000
_cell_angle_beta   93.432
_cell_angle_gamma  90.000
 
_shelx_F_squared_multiplier     1.000
 
loop_
 _refln_index_h
 _refln_index_k
 _refln_index_l
 _refln_F_squared_calc
 _refln_F_squared_meas
 _refln_F_squared_sigma
 _refln_observed_status
   0 -12   0       19.95       19.80      1.80 o
   1 -12   0        1.23       -0.09      0.74 o
   1 -11   0        6.75        6.99      0.86 o
   2 -11   0       17.92       16.33      1.18 o
   3 -11   0      148.44      155.72      4.76 o
   4 -11   0        2.31        1.71      0.69 o
   0 -10   0       45.72       46.59      2.35 o
   1 -10   0       46.00       48.27      1.68 o
   2 -10   0       19.85       21.32      1.21 o
   3 -10   0       40.68       38.20      1.10 o
   4 -10   0       22.11       24.01      0.89 o
   5 -10   0       20.13       21.21      1.18 o
   1  -9   0       43.79       43.42      2.19 o
   2  -9   0       81.15       82.11      1.68 o
   3  -9   0       67.63       64.55      1.41 o
   4  -9   0        4.23        4.33      0.45 o
   5  -9   0       19.91       19.51      0.83 o
   6  -9   0        3.97        4.66      0.42 o
   0  -8   0      307.43      312.05      8.26 o
   1  -8   0      136.76      122.54      2.90 o
   2  -8   0       84.09       76.32      1.51 o
   3  -8   0       59.02       57.11      1.25 o
   4  -8   0        8.13        9.46      0.50 o
   5  -8   0       26.68       27.32      0.67 o
   6  -8   0       29.52       30.42      0.98 o
   7  -8   0       41.42       42.18      1.17 o
   1  -7   0      108.81       99.26      2.26 o
   2  -7   0      309.60      312.76      4.68 o
   3  -7   0       11.17        9.17      0.32 o
   4  -7   0      304.34      299.75      3.82 o
   5  -7   0        6.69        7.91      0.41 o
   6  -7   0      128.90      127.49      2.29 o
   7  -7   0       48.89       49.17      1.56 o
   0  -6   0       85.31       93.41      2.84 o
   1  -6   0      111.83      107.13      1.82 o
   2  -6   0       64.01       62.03      1.78 o
   3  -6   0      164.62      172.82      2.28 o
   4  -6   0      444.57      429.45      5.28 o
   5  -6   0      157.88      157.38      2.19 o
   6  -6   0       22.63       22.03      1.27 o
   7  -6   0       39.87       35.74      1.05 o
   8  -6   0       41.24       43.40      1.75 o
   1  -5   0       71.85       67.17      1.19 o
   2  -5   0      214.90      216.55      2.39 o
   3  -5   0        2.11        1.60      0.27 o
   4  -5   0      293.93      309.55      4.39 o
   5  -5   0      112.93      107.03      2.24 o
   6  -5   0       52.14       47.94      1.35 o
   7  -5   0       60.63       59.07      1.94 o
   8  -5   0       39.54       39.98      1.33 o
   0  -4   0      156.33      126.11      3.39 o
   1  -4   0     2286.68     2465.96     34.13 o
   2  -4   0      248.98      273.74      3.25 o
   3  -4   0      938.97      952.41     12.61 o
   4  -4   0      154.02      165.16      2.45 o
   5  -4   0        3.91        3.72      1.29 o
   6  -4   0        6.67        6.97      0.57 o
   7  -4   0       49.55       48.67      1.39 o
   8  -4   0        6.02        5.88      0.58 o
   9  -4   0       15.91       16.68      1.31 o
   1  -3   0      748.59      736.39      7.69 o
   2  -3   0     1756.62     1829.30     24.07 o
   3  -3   0      467.07      467.43      6.30 o
   4  -3   0      183.02      192.31      3.34 o
   5  -3   0      170.78      167.65      3.15 o
   6  -3   0      134.62      129.38      2.93 o
   7  -3   0      212.38      215.87      3.98 o
   8  -3   0        7.05        6.29      0.88 o
   0  -2   0      494.37      408.93     27.07 o
   1  -2   0      198.14      182.95      2.45 o
   2  -2   0     3131.99     3110.34     40.85 o
   3  -2   0      118.90      134.02      1.78 o
   4  -2   0      261.26      267.69      3.14 o
   5  -2   0      504.57      491.64      6.54 o
   6  -2   0       16.81       18.42      0.52 o
   7  -2   0       91.41       87.60      1.49 o
   8  -2   0       19.67       19.74      0.93 o
   9  -2   0        0.90        0.98      0.38 o
   1  -1   0     2098.76     1391.22     33.85 o
   2  -1   0      523.94      517.63      8.19 o
   3  -1   0      510.02      529.68      8.70 o
   4  -1   0      184.74      177.69      3.11 o
   5  -1   0        2.12        2.49      0.29 o
   6  -1   0      297.95      301.37      5.12 o
   9  -1   0        6.11        7.27      0.71 o
   2   0   0     1633.08     1698.62     22.18 o
   3   0   0     1018.29     1036.55     13.50 o
   4   0   0      174.59      188.31      2.63 o
   5   0   0        2.85        2.25      0.27 o
   6   0   0       44.55       43.59      1.18 o
   7   0   0        1.05        0.44      0.38 o
   2   1   0      496.52      493.94      8.16 o
   3   1   0      516.82      548.03     12.09 o
   4   1   0      185.32      177.79      3.07 o
   5   1   0        2.65        3.66      0.44 o
   6   1   0      293.03      286.29      7.16 o
   7   1   0        3.74        5.58      0.66 o
   8   1   0       73.53       69.35      2.35 o
   0   2   0      492.54      388.40     11.32 o
   1   2   0      192.74      162.86      4.27 o
   2   2   0     3116.88     3068.33     49.50 o
   3   2   0      121.20      134.15      2.32 o
   4   2   0      265.83      266.77      6.40 o
   5   2   0      500.58      477.05     11.32 o
   6   2   0       16.66       18.27      1.04 o
   7   2   0       88.30       85.53      2.73 o
   8   2   0       21.91       21.88      1.26 o
   9   2   0        1.00        1.20      0.60 o
   2   3   0     1766.41     1831.08     40.25 o
   3   3   0      483.35      464.96     10.88 o
   4   3   0      171.76      177.82      3.21 o
   5   3   0      175.43      172.10      4.43 o
   6   3   0      130.96      128.24      3.61 o
   7   3   0      211.19      204.32      5.58 o
   8   3   0        7.33        6.45      0.88 o
   9   3   0       20.45       23.24      1.42 o
   2   4   0      254.37      275.68      6.40 o
   3   4   0      923.67      942.83     21.27 o
   4   4   0      150.26      163.30      4.27 o
   5   4   0        4.08        4.48      0.60 o
   6   4   0        6.13        6.45      0.71 o
   7   4   0       48.92       49.82      1.97 o
   8   4   0        6.29        5.14      0.88 o
   9   4   0       15.69       14.98      1.20 o
  -1 -12   1       16.74       17.76      1.24 o
   0 -12   1       25.11       25.77      1.67 o
   1 -12   1       33.36       35.89      1.66 o
  -4 -11   1       85.78       98.55      2.91 o
  -3 -11   1       27.42       26.92      1.86 o
  -2 -11   1       14.58       15.01      1.08 o
  -1 -11   1       54.05       52.78      1.86 o
   0 -11   1       24.29       26.85      1.33 o
   1 -11   1       14.52       16.80      1.12 o
   2 -11   1        5.38        5.90      0.79 o
   3 -11   1       24.29       24.07      1.36 o
  -5 -10   1       31.61       32.39      1.34 o
  -4 -10   1       36.68       36.00      1.29 o
  -3 -10   1       24.44       23.87      0.93 o
  -2 -10   1       89.50       90.94      2.44 o
  -1 -10   1       62.66       58.77      1.88 o
   0 -10   1       51.82       54.82      1.80 o
   1 -10   1        6.66        6.67      0.77 o
   2 -10   1       65.64       64.61      1.99 o
   3 -10   1       16.14       15.44      0.69 o
   4 -10   1       35.33       37.94      1.07 o
   5 -10   1       22.31       21.13      0.86 o
  -6  -9   1       38.88       39.49      1.04 o
  -5  -9   1        4.87        4.16      0.51 o
  -4  -9   1        6.28        5.62      0.50 o
  -3  -9   1       85.66       82.36      1.69 o
  -2  -9   1       41.36       35.70      1.04 o
  -1  -9   1      207.46      201.84      4.16 o
   0  -9   1       51.61       45.11      1.53 o
   1  -9   1      410.46      435.27      7.95 o
   2  -9   1      116.94      120.39      3.94 o
   3  -9   1       30.01       32.01      0.99 o
   4  -9   1      128.46      127.92      2.31 o
   5  -9   1       16.52       15.44      0.52 o
   6  -9   1        9.67       11.65      0.59 o
  -7  -8   1       17.63       21.56      0.86 o
  -6  -8   1       64.42       67.82      1.44 o
  -5  -8   1       23.56       20.01      0.62 o
  -4  -8   1       23.77       22.37      0.79 o
  -3  -8   1        6.72        6.42      0.48 o
  -2  -8   1      267.72      257.00      4.03 o
  -1  -8   1      201.47      190.71      3.85 o
   0  -8   1      624.40      603.65     10.52 o
   1  -8   1      110.21      117.64      2.84 o
   2  -8   1      153.36      154.31      2.58 o
   3  -8   1      498.90      492.79      7.21 o
   4  -8   1       62.43       59.04      1.04 o
   5  -8   1       24.45       24.47      0.65 o
   6  -8   1        2.79        3.37      0.42 o
   7  -8   1       10.33       11.20      0.66 o
  -7  -7   1       41.61       42.21      1.16 o
  -6  -7   1        5.12        7.04      1.09 o
  -5  -7   1       24.14       28.67      0.81 o
  -4  -7   1      207.61      207.95      2.76 o
  -3  -7   1      127.30      128.25      2.22 o
  -2  -7   1        9.61       11.83      0.54 o
  -1  -7   1      300.22      311.78      4.70 o
   0  -7   1      223.91      220.00      4.22 o
   1  -7   1       14.13       11.66      0.75 o
   2  -7   1        5.21        5.43      0.73 o
   3  -7   1       87.83       85.38      1.28 o
   4  -7   1       83.15       76.98      1.25 o
   5  -7   1       41.88       44.25      0.89 o
   6  -7   1      231.60      232.55      3.70 o
   7  -7   1       20.53       22.06      0.87 o
  -8  -6   1       26.06       24.06      2.95 o
  -7  -6   1       22.90       21.96      0.82 o
  -6  -6   1      224.61      211.49      3.40 o
  -5  -6   1      133.93      132.29      1.89 o
  -4  -6   1       54.38       54.98      0.96 o
  -3  -6   1       62.79       56.02      0.92 o
  -2  -6   1      527.88      500.61      7.18 o
  -1  -6   1      349.81      358.66      5.25 o
   0  -6   1       66.89       59.51      2.43 o
   1  -6   1      180.50      186.96      2.90 o
   2  -6   1      124.13      122.25      1.67 o
   3  -6   1      223.60      223.97      3.30 o
   4  -6   1       87.14       85.67      1.52 o
   5  -6   1       83.14       81.61      1.90 o
   6  -6   1       20.40       17.34      0.84 o
   7  -6   1       37.34       39.03      2.52 o
   8  -6   1        6.12        6.77      0.98 o
  -8  -5   1       38.26       36.23      1.27 o
  -7  -5   1       27.29       29.81      1.16 o
  -6  -5   1       55.60       55.01      1.22 o
  -5  -5   1        5.54        5.45      0.31 o
  -4  -5   1       32.92       35.06      0.69 o
  -3  -5   1       51.79       50.28      0.83 o
  -2  -5   1      874.44      916.42      9.53 o
  -1  -5   1      377.65      404.95      5.81 o
   0  -5   1     1508.45     1623.32     26.62 o
   1  -5   1      943.17      938.18     10.68 o
   2  -5   1      610.56      622.88      7.19 o
   3  -5   1       67.47       66.92      1.20 o
   4  -5   1      364.29      359.56      5.05 o
   5  -5   1      196.56      197.50      3.71 o
   6  -5   1       22.15       21.13      0.88 o
   7  -5   1        6.27        6.75      0.74 o
   8  -5   1        3.51        3.24      0.58 o
  -9  -4   1        3.06        2.46      0.82 o
  -8  -4   1        0.56        0.60      0.60 o
  -7  -4   1       30.21       28.06      0.88 o
  -6  -4   1       27.22       26.56      0.81 o
  -5  -4   1       35.13       39.27      0.92 o
  -4  -4   1       17.67       21.28      0.73 o
  -3  -4   1      247.65      291.69      3.61 o
  -2  -4   1      168.68      197.94      2.19 o
  -1  -4   1      191.03      195.78      2.92 o
   0  -4   1     1712.96     1738.55     28.42 o
   1  -4   1      108.48      111.34      1.41 o
   2  -4   1      646.92      694.35      9.29 o
   3  -4   1      594.07      595.52      8.02 o
   4  -4   1       82.42       87.34      1.91 o
   5  -4   1      212.89      211.03      3.86 o
   6  -4   1        4.98        5.42      0.50 o
   7  -4   1       31.78       31.58      1.10 o
   8  -4   1       15.09       13.23      1.72 o
   9  -4   1       46.57       49.38      2.24 o
  -8  -3   1       29.86       29.13      0.84 o
  -7  -3   1       21.63       20.91      0.57 o
  -6  -3   1       18.75       17.19      0.49 o
  -5  -3   1        4.37        5.09      0.40 o
  -4  -3   1      464.64      463.70      4.77 o
  -3  -3   1     1164.08     1197.53     14.01 o
  -2  -3   1      233.97      240.38      2.97 o
  -1  -3   1       16.44       17.41      0.44 o
   0  -3   1      408.19      419.75      4.47 o
   1  -3   1      471.08      444.31      6.71 o
   2  -3   1       20.31       16.18      0.41 o
   3  -3   1      728.05      747.33     12.07 o
   4  -3   1      160.37      154.45      3.04 o
   5  -3   1       97.06      100.52      2.07 o
   6  -3   1      188.54      184.63      3.44 o
   7  -3   1       23.13       28.16      1.45 o
  -9  -2   1       23.83       24.99      1.09 o
  -8  -2   1       68.61       64.48      1.97 o
  -7  -2   1       45.87       44.28      0.92 o
  -6  -2   1      183.02      194.19      2.81 o
  -5  -2   1      413.96      413.88      5.61 o
  -4  -2   1      263.48      284.57      3.45 o
  -3  -2   1      118.98      111.88      1.25 o
  -2  -2   1     2477.58     2628.96     24.67 o
  -1  -2   1      466.81      475.03      4.47 o
   0  -2   1      954.56      944.43     27.39 o
   1  -2   1     1283.06     1237.24     16.27 o
   2  -2   1      712.56      721.52     11.79 o
   3  -2   1      129.64      139.79      2.51 o
   4  -2   1      505.48      511.76      5.80 o
   5  -2   1      277.43      267.03      3.74 o
   6  -2   1       90.85       83.90      1.39 o
   7  -2   1      174.59      160.84      4.79 o
   8  -2   1       34.28       37.41      1.20 o
   9  -2   1        4.48        5.52      0.49 o
  -9  -1   1        4.59        6.84      0.71 o
  -6  -1   1      305.34      304.13      5.22 o
  -5  -1   1      260.23      270.14      4.64 o
  -4  -1   1      144.27      142.52      3.04 o
  -3  -1   1     1212.75     1225.71     19.59 o
  -2  -1   1     1711.59     1726.81     22.45 o
  -1  -1   1     1554.95     1125.10     79.78 o
   1  -1   1     2079.39     1438.31     32.38 o
   2  -1   1     3390.08     3493.17     45.38 o
   3  -1   1      281.42      309.11      3.57 o
   4  -1   1       67.69       68.95      0.93 o
   5  -1   1      201.48      210.68      3.65 o
   6  -1   1       67.93       64.37      1.91 o
   7  -1   1       24.23       26.20      1.09 o
   9  -1   1       16.86       16.73      0.93 o
  -6   0   1       18.14       19.74      0.98 o
  -5   0   1       58.87       53.66      1.22 o
  -4   0   1      173.10      174.54      2.20 o
  -3   0   1      102.13       90.28      3.53 o
  -2   0   1      681.75      720.60      9.42 o
   2   0   1     3090.09     3086.09     47.99 o
   3   0   1      480.23      465.10      7.42 o
   4   0   1        1.31        0.94      0.21 o
   5   0   1      225.49      220.55      3.09 o
   6   0   1        0.71        0.14      0.25 o
   7   0   1       12.13       10.83      0.77 o
  -8   1   1      106.58      103.58      3.17 o
  -7   1   1       38.81       39.21      1.59 o
  -6   1   1      304.38      304.94      7.38 o
  -5   1   1      262.78      271.80      6.56 o
  -4   1   1      145.72      142.03      2.55 o
  -3   1   1     1229.85     1221.29     19.14 o
  -2   1   1     1707.31     1733.31     46.24 o
  -1   1   1     1580.09     1053.74     25.21 o
   1   1   1     2158.41     1449.30     31.72 o
   2   1   1     3442.81     3511.55     77.44 o
   3   1   1      283.23      312.71      7.16 o
   4   1   1       59.87       60.50      1.33 o
   5   1   1      201.56      205.69      8.20 o
   6   1   1       67.20       64.48      2.08 o
   7   1   1       23.88       27.23      1.26 o
   8   1   1       18.72       13.78      0.93 o
   9   1   1       16.41       17.06      1.09 o
  -9   2   1       23.88       25.27      1.42 o
  -8   2   1       67.06       63.06      2.30 o
  -7   2   1       44.71       40.80      1.70 o
  -6   2   1      175.42      183.81      4.92 o
  -5   2   1      417.01      416.67      9.73 o
  -4   2   1      265.64      284.79      6.97 o
  -3   2   1      125.91      116.21      2.90 o
  -2   2   1     2483.49     2656.38     57.97 o
  -1   2   1      457.17      468.21      6.75 o
   0   2   1      962.22     1013.92     24.17 o
   1   2   1     1268.42     1244.56     19.73 o
   2   2   1      718.40      739.84     11.75 o
   3   2   1      127.24      139.58      2.44 o
   4   2   1      500.57      507.65      8.35 o
   5   2   1      284.50      281.10      6.62 o
   6   2   1       90.04       84.17      2.57 o
   7   2   1      180.04      164.23      4.43 o
   8   2   1       32.73       36.15      1.64 o
   9   2   1        4.60        5.03      0.82 o
  -9   3   1        8.55       10.83      1.09 o
  -8   3   1       30.08       28.71      1.48 o
  -7   3   1       19.84       19.36      1.15 o
  -6   3   1       18.97       16.95      0.98 o
  -5   3   1        3.84        4.21      0.55 o
  -4   3   1      472.19      460.48     10.72 o
  -3   3   1     1176.34     1203.09     26.63 o
  -2   3   1      234.60      248.94      5.63 o
  -1   3   1       21.07       22.30      0.52 o
   0   3   1      410.50      429.69     10.77 o
   2   3   1       18.84       14.82      0.66 o
   3   3   1      730.37      733.54     16.73 o
   4   3   1      162.66      154.14      2.74 o
   5   3   1       98.89      101.59      1.90 o
   6   3   1      182.21      178.89      4.81 o
   7   3   1       24.18       26.03      1.37 o
   8   3   1       39.35       34.24      1.59 o
   9   3   1       20.90       21.38      1.37 o
  -9   4   1        3.66        3.45      0.82 o
  -8   4   1        0.63        1.53      0.66 o
  -7   4   1       31.76       29.26      1.48 o
  -6   4   1       27.57       25.32      1.26 o
  -5   4   1       36.34       38.39      1.48 o
  -4   4   1       17.48       20.67      0.98 o
  -3   4   1      253.81      297.72      6.89 o
   2   4   1      633.49      697.44     15.64 o
   3   4   1      597.46      594.19     13.56 o
   4   4   1       85.66       92.48      2.63 o
   5   4   1      213.58      208.47      5.41 o
   6   4   1        5.07        4.70      0.66 o
   7   4   1       30.97       31.77      1.53 o
   8   4   1       15.60       15.31      1.15 o
   9   4   1       46.14       49.27      2.19 o
  -3 -11   2        4.97        4.90      0.81 o
  -2 -11   2       12.54       13.72      1.83 o
  -1 -11   2       53.95       62.97      2.07 o
   0 -11   2       21.25       20.55      1.25 o
   1 -11   2       11.60       13.16      1.02 o
   2 -11   2        5.52        5.54      0.79 o
   3 -11   2       30.11       32.29      1.50 o
  -5 -10   2       22.28       21.85      1.22 o
  -4 -10   2       44.05       45.76      1.29 o
  -3 -10   2       47.31       47.23      1.45 o
  -2 -10   2       51.68       51.14      1.74 o
  -1 -10   2       11.54       12.82      0.91 o
   0 -10   2       29.92       35.89      1.45 o
   1 -10   2       27.49       27.05      1.28 o
   2 -10   2       28.29       27.95      1.33 o
   3 -10   2       99.74       97.69      1.89 o
   4 -10   2        3.36        3.08      0.39 o
   5 -10   2        3.20        3.13      0.53 o
  -6  -9   2       45.56       50.60      1.76 o
  -5  -9   2       86.34       92.17      1.90 o
  -4  -9   2       24.03       20.64      0.84 o
  -3  -9   2       22.23       21.14      0.83 o
  -2  -9   2       90.07       79.25      1.68 o
  -1  -9   2        5.23        4.27      0.63 o
   0  -9   2      138.95      131.82      3.00 o
   1  -9   2       98.38       92.13      2.36 o
   2  -9   2        5.68        7.34      0.75 o
   3  -9   2       86.39       89.13      1.73 o
   4  -9   2       12.61       10.83      0.39 o
   5  -9   2        5.12        5.52      0.41 o
   6  -9   2       11.86       11.82      0.79 o
  -7  -8   2       41.62       42.85      1.36 o
  -6  -8   2        7.90        8.39      0.51 o
  -5  -8   2       25.77       25.45      0.67 o
  -4  -8   2       81.79       81.18      1.66 o
  -3  -8   2       43.58       45.85      1.16 o
  -2  -8   2      152.23      150.33      2.60 o
  -1  -8   2      149.89      137.46      3.00 o
   0  -8   2       12.66       12.67      0.85 o
   1  -8   2      151.05      154.41      4.02 o
   2  -8   2      143.39      143.12      3.09 o
   3  -8   2       39.44       35.45      0.70 o
   4  -8   2       36.30       34.80      0.74 o
   5  -8   2       59.28       61.44      1.31 o
   6  -8   2       12.64       13.69      0.66 o
   7  -8   2        2.50        2.07      0.63 o
  -7  -7   2        4.03        3.14      0.46 o
  -6  -7   2        2.25        0.93      0.48 o
  -5  -7   2       32.12       28.40      0.94 o
  -4  -7   2      142.05      136.01      1.92 o
  -3  -7   2      313.01      290.13      4.44 o
  -2  -7   2       67.37       73.37      1.48 o
  -1  -7   2      277.33      272.60      5.09 o
   0  -7   2       54.76       58.29      1.60 o
   1  -7   2      160.26      143.54      3.00 o
   2  -7   2       27.23       27.60      0.67 o
   3  -7   2       43.80       41.98      0.95 o
   4  -7   2      127.43      129.87      2.18 o
   5  -7   2       64.71       63.34      1.64 o
   6  -7   2       53.24       51.21      2.35 o
   7  -7   2        5.49        5.90      0.68 o
  -8  -6   2       60.94       59.67      1.70 o
  -7  -6   2       30.71       29.29      0.93 o
  -6  -6   2       72.55       70.35      1.48 o
  -5  -6   2       23.32       20.63      0.77 o
  -4  -6   2      119.67      111.27      1.62 o
  -3  -6   2       82.29       79.31      1.18 o
  -2  -6   2      600.48      616.76      8.79 o
  -1  -6   2        8.09        9.53      0.48 o
   0  -6   2       60.06       60.75      1.53 o
   1  -6   2      653.10      642.62      7.42 o
   2  -6   2       76.22       69.77      1.28 o
   3  -6   2      224.33      222.78      3.31 o
   4  -6   2      133.51      142.32      2.30 o
   5  -6   2        0.22       -0.21      0.29 o
   6  -6   2       12.83       12.68      0.74 o
   7  -6   2      158.52      164.79     10.83 o
   8  -6   2        4.32        5.51      1.26 o
  -8  -5   2        8.59        6.74      0.74 o
  -7  -5   2       50.46       51.09      1.38 o
  -6  -5   2       45.64       46.69      1.13 o
  -5  -5   2      194.08      191.13      2.55 o
  -4  -5   2       80.72       75.58      1.18 o
  -3  -5   2      113.95      104.65      1.47 o
  -2  -5   2       15.24       17.63      0.56 o
  -1  -5   2      506.82      545.11      7.74 o
   0  -5   2      271.34      265.84      3.29 o
   1  -5   2      556.88      562.87      6.51 o
   2  -5   2      121.31      121.69      1.91 o
   3  -5   2      129.23      122.60      1.96 o
   4  -5   2      699.78      704.57     11.68 o
   5  -5   2       28.68       28.71      1.23 o
   6  -5   2       58.52       54.79      2.49 o
   7  -5   2       24.06       22.23      1.83 o
   8  -5   2       15.34       16.24      1.15 o
  -9  -4   2        2.81        3.45      0.88 o
  -8  -4   2       25.60       25.59      1.48 o
  -7  -4   2       61.61       58.95      1.33 o
  -6  -4   2       53.67       55.37      1.22 o
  -5  -4   2       37.16       37.79      0.69 o
  -4  -4   2      152.33      153.00      2.05 o
  -3  -4   2       13.75       15.04      0.39 o
  -2  -4   2      169.27      208.67      2.28 o
  -1  -4   2      238.93      220.06      2.74 o
   0  -4   2     1346.86     1452.86     15.03 o
   1  -4   2       26.34       26.99      0.70 o
   2  -4   2      971.40      996.31     13.31 o
   3  -4   2      469.49      453.44      7.63 o
   4  -4   2       39.95       40.23      1.11 o
   5  -4   2      321.60      327.20      5.68 o
   6  -4   2       54.09       57.19      1.89 o
   7  -4   2        7.89        7.90      0.64 o
   8  -4   2       11.06       11.35      0.77 o
  -9  -3   2        1.20        1.63      0.46 o
  -8  -3   2       77.90       72.56      1.64 o
  -7  -3   2       11.34       10.26      0.44 o
  -6  -3   2      144.41      137.60      1.93 o
  -5  -3   2      226.83      231.11      2.93 o
  -4  -3   2      435.63      455.08      4.37 o
  -3  -3   2      126.83      118.54      1.25 o
  -2  -3   2      749.46      798.79      7.51 o
  -1  -3   2     1868.03     1843.48     17.64 o
   0  -3   2      475.95      466.77      5.59 o
   1  -3   2     1250.31     1309.72     17.21 o
   2  -3   2       57.76       64.29      1.08 o
   3  -3   2      265.36      245.15      4.70 o
   4  -3   2      241.94      233.56      4.14 o
   5  -3   2      258.15      262.35      4.68 o
   6  -3   2       54.41       47.56      1.37 o
   7  -3   2       37.53       35.29      1.14 o
  -9  -2   2       17.98       19.20      1.04 o
  -8  -2   2       15.06       16.39      0.74 o
  -7  -2   2       84.55       85.87      1.50 o
  -6  -2   2      196.89      194.55      2.57 o
  -5  -2   2      188.42      201.00      2.62 o
  -4  -2   2       27.12       29.47      0.57 o
  -3  -2   2     1686.59     1838.43     18.95 o
  -2  -2   2      544.16      533.54      5.54 o
  -1  -2   2      649.39      590.28      5.62 o
   0  -2   2     2882.61     2944.24     36.32 o
   1  -2   2      575.59      601.08      9.70 o
   2  -2   2       11.16       11.38      0.42 o
   3  -2   2     1345.34     1418.32     22.76 o
   4  -2   2       25.49       19.25      0.98 o
   5  -2   2      184.35      189.60      2.30 o
   6  -2   2       48.22       46.77      0.88 o
   7  -2   2       58.32       54.65      1.21 o
   8  -2   2       21.17       25.54      0.82 o
  -9  -1   2        2.92        2.19      0.60 o
  -8  -1   2       13.07       12.69      0.88 o
  -6  -1   2      214.39      211.66      4.21 o
  -5  -1   2       25.53       29.03      0.80 o
  -4  -1   2      355.34      345.51      4.98 o
  -3  -1   2      488.36      485.71      5.76 o
  -2  -1   2     1823.39     1857.73     21.61 o
  -1  -1   2     1418.98     1415.16     14.89 o
   0  -1   2     5740.90     5350.37     83.92 o
   1  -1   2      910.95      910.51     19.96 o
   2  -1   2     3048.18     3181.63     40.38 o
   3  -1   2     1987.64     2138.24     27.12 o
   4  -1   2      459.65      436.85      5.01 o
   5  -1   2      185.48      180.14      2.59 o
   6  -1   2        4.15        4.98      0.55 o
   7  -1   2       83.23       83.56      2.46 o
  -6   0   2      129.65      124.69      4.21 o
  -5   0   2        2.63        4.27      0.31 o
  -4   0   2       19.42       18.21      0.46 o
  -3   0   2      571.61      627.18      8.58 o
  -2   0   2      217.36      210.79      2.92 o
  -1   0   2     1199.82     1207.47     19.97 o
   0   0   2      419.36      345.97     24.12 o
   1   0   2     3940.68     3866.37     85.59 o
   2   0   2      652.63      654.72     10.29 o
   3   0   2     1903.62     2026.81     31.50 o
   4   0   2       70.95       89.60      1.72 o
   5   0   2      374.98      367.70      6.11 o
   6   0   2       62.95       58.80      1.27 o
   7   0   2       25.77       20.40      1.04 o
   8   0   2        0.17        0.22      0.38 o
  -7   1   2       19.65       16.13      0.98 o
  -6   1   2      221.26      216.28      4.17 o
  -5   1   2       21.90       23.67      0.69 o
  -4   1   2      362.99      357.83      4.96 o
  -3   1   2      492.07      491.92      6.68 o
  -2   1   2     1832.00     1892.89     24.77 o
  -1   1   2     1433.59     1424.72     28.19 o
   0   1   2     5724.54     5047.53    116.54 o
   1   1   2      891.81      893.12     19.96 o
   2   1   2     3061.72     3121.02     69.35 o
   3   1   2     1992.65     2109.23     46.87 o
   4   1   2      453.18      432.91     10.01 o
   5   1   2      183.41      174.73      4.48 o
   6   1   2        3.15        3.72      0.30 o
   7   1   2       81.33       85.10      2.63 o
   8   1   2       27.81       24.17      1.20 o
   9   1   2       51.35       55.89      2.08 o
  -8   2   2       14.89       16.08      1.09 o
  -7   2   2       85.28       85.75      2.73 o
  -6   2   2      191.33      192.85      3.87 o
  -5   2   2      198.31      206.60      4.84 o
  -4   2   2       26.57       29.13      0.88 o
  -3   2   2     1687.98     1842.09     24.36 o
  -2   2   2      528.15      521.13      7.46 o
  -1   2   2      653.50      587.69     10.60 o
   0   2   2     2877.43     3001.74     64.86 o
   1   2   2      554.66      596.38     13.40 o
   2   2   2       10.59       11.48      0.55 o
   3   2   2     1335.67     1432.13     31.56 o
   4   2   2       26.95       20.62      0.93 o
   5   2   2      181.29      191.90      4.87 o
   6   2   2       48.67       46.21      1.04 o
   7   2   2       58.92       57.04      2.02 o
   8   2   2       20.92       24.01      1.31 o
   9   2   2       11.18       12.09      1.09 o
  -9   3   2        0.96        1.20      0.66 o
  -8   3   2       79.64       76.95      2.68 o
  -7   3   2       11.74       10.72      0.93 o
  -6   3   2      149.22      144.76      3.88 o
  -5   3   2      229.68      227.18      5.74 o
  -4   3   2      431.99      441.12     10.50 o
  -3   3   2      129.40      123.81      3.06 o
  -2   3   2      744.67      810.26     20.29 o
  -1   3   2     1869.59     1880.90     46.38 o
   0   3   2      463.57      465.07     11.98 o
   1   3   2     1241.08     1301.42     28.88 o
   2   3   2       57.83       66.61      1.86 o
   3   3   2      262.20      242.16      5.85 o
   4   3   2      236.85      236.64      5.80 o
   5   3   2      256.19      269.18      6.56 o
   6   3   2       53.58       46.92      1.80 o
   7   3   2       36.11       34.56      1.53 o
   8   3   2        0.31        0.38      0.55 o
   9   3   2        6.71        7.88      0.98 o
  -9   4   2        2.98        2.57      0.77 o
   0   4   2     1322.60     1459.42     36.53 o
   1   4   2       23.99       25.18      0.72 o
   2   4   2      990.37     1029.13     22.42 o
   3   4   2      466.23      459.93     10.61 o
   4   4   2       42.19       42.33      1.53 o
   5   4   2      324.11      315.88      7.88 o
   6   4   2       51.39       52.88      2.02 o
   7   4   2        8.53       10.06      0.93 o
   8   4   2       10.95       10.23      1.09 o
   7   5   2       24.90       21.82      1.31 o
   8   5   2       15.41       16.02      1.26 o
  -3 -11   3        2.58        2.54      0.71 o
  -2 -11   3       93.26       95.35      2.63 o
  -1 -11   3      131.42      140.60      3.77 o
   0 -11   3        3.62        4.88      0.81 o
   1 -11   3       31.14       34.11      1.67 o
   2 -11   3       11.78       12.90      1.29 o
   3 -11   3       36.11       39.65      1.75 o
  -5 -10   3       19.66       19.92      1.45 o
  -4 -10   3        2.97        2.14      0.52 o
  -3 -10   3       53.03       51.36      1.40 o
  -2 -10   3       17.66       20.47      1.21 o
  -1 -10   3        2.67        3.78      0.71 o
   0 -10   3       98.51      101.61      2.65 o
   1 -10   3       50.34       54.86      1.82 o
   2 -10   3       10.84       10.17      0.89 o
   3 -10   3       68.29       64.41      1.98 o
   4 -10   3      107.87      114.09      2.83 o
  -6  -9   3       41.76       45.18      1.66 o
  -5  -9   3       21.01       26.26      1.00 o
  -4  -9   3       11.18       12.72      0.73 o
  -3  -9   3       16.63       19.35      0.84 o
  -2  -9   3       10.26        9.27      0.79 o
  -1  -9   3       75.07       68.93      1.93 o
   0  -9   3       34.00       30.25      1.24 o
   1  -9   3        1.24       -0.43      0.43 o
   2  -9   3       14.84       15.68      1.45 o
   3  -9   3       70.44       69.03      2.41 o
   4  -9   3       81.62       80.58      1.32 o
   5  -9   3       34.49       32.20      0.89 o
  -7  -8   3       40.61       39.08      1.26 o
  -6  -8   3        6.52        6.81      0.45 o
  -5  -8   3       29.63       32.04      1.01 o
  -4  -8   3       73.92       76.77      1.63 o
  -3  -8   3        1.40        1.01      0.34 o
  -2  -8   3       12.04       15.21      0.85 o
  -1  -8   3        2.56        3.87      0.56 o
   0  -8   3       52.04       51.73      1.60 o
   1  -8   3      249.72      223.57      5.11 o
   2  -8   3       48.15       41.05      0.90 o
   3  -8   3        2.33        0.80      0.48 o
   4  -8   3        4.52        6.04      0.82 o
   5  -8   3       91.66       88.65      2.14 o
   6  -8   3       37.22       37.76      1.31 o
  -7  -7   3       28.29       32.58      1.17 o
  -6  -7   3       47.33       44.43      1.11 o
  -5  -7   3        6.26        6.06      0.39 o
  -4  -7   3       84.95       81.74      1.62 o
  -3  -7   3      131.32      131.36      2.30 o
  -2  -7   3      221.72      219.58      3.50 o
  -1  -7   3      435.86      438.32      7.77 o
   0  -7   3      254.43      240.93      4.60 o
   1  -7   3      528.41      545.53      7.50 o
   2  -7   3      422.23      406.36      5.75 o
   3  -7   3       88.26       87.10      1.61 o
   4  -7   3        7.69        8.68      1.07 o
   5  -7   3        5.50        4.40      0.55 o
   6  -7   3       25.98       24.60      1.05 o
   7  -7   3        0.34        0.44      0.46 o
  -8  -6   3       32.42       31.92      1.26 o
  -7  -6   3       22.13       21.44      1.12 o
  -6  -6   3        9.07        8.78      0.78 o
  -5  -6   3       48.00       45.37      1.34 o
  -4  -6   3       57.89       54.61      1.37 o
  -3  -6   3       95.76       91.99      1.70 o
  -2  -6   3      245.33      245.10      3.79 o
  -1  -6   3       81.22       84.10      2.38 o
   0  -6   3      647.77      667.00      7.01 o
   1  -6   3      114.24      110.73      2.90 o
   2  -6   3      318.78      328.77      4.68 o
   3  -6   3      788.35      774.64     10.51 o
   4  -6   3        6.25        7.84      0.60 o
   5  -6   3       25.56       25.96      1.04 o
   6  -6   3      119.70      115.62      5.82 o
   7  -6   3        4.57        5.54      0.79 o
  -8  -5   3       23.93       23.37      1.02 o
  -7  -5   3        0.48        0.81      0.40 o
  -6  -5   3       57.33       61.69      1.36 o
  -5  -5   3      250.54      244.62      3.19 o
  -4  -5   3      113.96      111.49      1.77 o
  -3  -5   3      250.28      274.64      3.45 o
  -2  -5   3       79.23       90.43      1.61 o
  -1  -5   3      317.72      307.08      3.07 o
   0  -5   3      208.50      230.33      2.54 o
   1  -5   3      488.82      494.19      6.86 o
   2  -5   3       54.56       53.09      1.04 o
   3  -5   3      392.97      381.63      6.54 o
   4  -5   3       53.01       50.95      1.36 o
   5  -5   3       38.55       39.00      1.21 o
   6  -5   3       44.90       46.50      2.24 o
   7  -5   3       37.50       37.56      1.29 o
   8  -5   3        0.53        0.14      0.46 o
  -9  -4   3        4.75        3.99      0.82 o
  -8  -4   3       69.73       66.12      2.52 o
  -7  -4   3       48.07       47.97      1.25 o
  -6  -4   3      173.78      166.26      2.26 o
  -5  -4   3       60.68       70.17      0.96 o
  -4  -4   3       85.91       76.06      1.01 o
  -3  -4   3      246.45      242.92      2.42 o
  -2  -4   3       90.37       83.91      0.84 o
  -1  -4   3       41.46       42.31      0.56 o
   0  -4   3      185.50      196.70      2.50 o
   1  -4   3      456.45      480.10      6.62 o
   2  -4   3      335.22      311.76      5.33 o
   3  -4   3      252.55      232.88      6.23 o
   4  -4   3      185.76      187.09      3.47 o
   5  -4   3      417.14      403.37      6.94 o
   6  -4   3       15.94       17.38      1.23 o
   7  -4   3        7.46        7.53      0.66 o
   8  -4   3       43.58       46.43      2.02 o
  -9  -3   3       43.88       41.66      2.13 o
  -8  -3   3        2.24        2.33      0.39 o
  -7  -3   3       83.58       81.14      2.12 o
  -6  -3   3      115.09      113.76      1.67 o
  -5  -3   3      187.80      182.61      2.40 o
  -4  -3   3      313.76      327.33      3.57 o
  -3  -3   3      203.98      183.22      1.88 o
  -2  -3   3      539.91      554.19      4.98 o
  -1  -3   3      915.02      976.49     10.44 o
   0  -3   3      225.10      244.49      3.03 o
   1  -3   3      480.54      489.58      8.09 o
   2  -3   3      981.06     1027.98     16.69 o
   3  -3   3       56.52       54.14      1.25 o
   4  -3   3      117.43      121.70      2.41 o
   5  -3   3      160.71      169.78      3.21 o
   6  -3   3       22.61       20.16      0.83 o
   7  -3   3        8.46        7.38      0.88 o
  -9  -2   3        9.87        9.46      0.82 o
  -8  -2   3       15.93       16.73      0.76 o
  -7  -2   3       43.23       43.55      1.21 o
  -6  -2   3       94.00       98.54      1.48 o
  -5  -2   3        2.94        3.79      0.51 o
  -4  -2   3        7.04        7.75      0.30 o
  -3  -2   3     1015.24     1063.29     12.28 o
  -2  -2   3      193.34      181.28      2.31 o
  -1  -2   3       96.38      104.23      1.10 o
   0  -2   3      708.38      676.68     11.47 o
   1  -2   3     1307.88     1319.47     29.59 o
   2  -2   3        1.08        1.70      0.27 o
   3  -2   3       66.95       78.73      1.62 o
   4  -2   3      240.32      258.75      6.37 o
   5  -2   3       11.99       11.76      0.60 o
   6  -2   3       35.87       32.76      1.42 o
   7  -2   3      102.12      108.72      3.17 o
  -9  -1   3       33.83       33.25      1.53 o
  -8  -1   3        3.74        4.10      0.66 o
  -7  -1   3       24.09       24.88      0.88 o
  -6  -1   3      353.36      350.35      5.09 o
  -5  -1   3       97.08       94.43      1.44 o
  -4  -1   3      160.55      169.59      2.16 o
  -3  -1   3      642.25      708.11      9.51 o
  -2  -1   3      401.64      417.24      5.10 o
  -1  -1   3     1306.33     1313.91     15.18 o
   0  -1   3      775.02      755.10     10.03 o
   1  -1   3     1049.65     1149.92     17.83 o
   2  -1   3      475.32      503.07      6.40 o
   3  -1   3      931.23      974.79     12.39 o
   4  -1   3      129.94      128.66      1.88 o
   5  -1   3       72.16       69.79      1.42 o
   6  -1   3       55.04       49.11      1.15 o
   7  -1   3      145.33      142.68      3.83 o
  -6   0   3       65.79       56.48      1.60 o
  -5   0   3     2246.53     2337.99     38.85 o
  -4   0   3      339.69      338.73      6.03 o
  -3   0   3       66.90       86.41      1.78 o
  -2   0   3        0.73        0.91      0.34 o
  -1   0   3      395.09      393.93      4.73 o
   0   0   3      255.62      261.28      3.59 o
   1   0   3      213.50      192.53      3.17 o
   2   0   3     1917.65     1960.73     42.85 o
   3   0   3        0.83        3.33      0.71 o
   4   0   3      118.71      121.84      2.24 o
   5   0   3      118.39      117.03      3.06 o
   6   0   3      117.03      118.26      2.26 o
   7   0   3       44.40       38.20      1.01 o
   8   0   3       37.55       40.36      1.53 o
  -6   1   3      354.48      345.55      6.38 o
  -5   1   3       93.18       91.74      2.69 o
  -4   1   3      156.03      164.87      2.56 o
  -3   1   3      625.67      698.25      9.52 o
  -2   1   3      410.57      432.26      8.98 o
  -1   1   3     1316.96     1282.79     70.54 o
   0   1   3      763.59      751.13     15.15 o
   1   1   3     1029.81     1123.47     25.21 o
   2   1   3      457.76      476.17     11.21 o
   3   1   3      907.26      949.83     21.60 o
   4   1   3      140.48      139.78      3.45 o
   5   1   3       72.20       70.77      2.13 o
   6   1   3       55.01       51.57      1.20 o
   7   1   3      146.41      135.41      3.77 o
   8   1   3        5.06        5.96      0.71 o
   9   1   3       15.98       16.79      1.09 o
  -8   2   3       15.20       17.83      1.15 o
  -7   2   3       42.89       43.70      1.80 o
  -6   2   3       94.16       97.35      2.95 o
  -5   2   3        2.57        3.08      0.39 o
  -4   2   3        6.55        8.90      1.22 o
  -3   2   3     1011.32     1055.92     14.18 o
  -2   2   3      209.23      198.00      2.40 o
  -1   2   3      100.24      106.89      1.95 o
   0   2   3      717.88      699.85     15.31 o
   1   2   3     1299.53     1360.60     29.64 o
   2   2   3        0.81        0.77      0.27 o
   3   2   3       71.75       78.97      2.24 o
   4   2   3      244.22      253.59      6.23 o
   5   2   3       12.59       13.73      0.82 o
   6   2   3       34.57       32.05      1.37 o
   7   2   3      100.85      103.09      3.17 o
   8   2   3        6.90        8.42      0.88 o
   9   2   3       31.34       32.65      1.64 o
  -9   3   3       42.88       39.27      1.91 o
  -8   3   3        1.85        0.82      0.60 o
  -7   3   3       83.88       81.43      2.73 o
  -6   3   3      117.22      122.28      3.39 o
  -5   3   3      186.73      179.10      4.70 o
  -4   3   3      311.17      331.36      7.82 o
  -3   3   3      201.96      186.93      3.21 o
  -2   3   3      548.35      570.35      9.47 o
  -1   3   3      942.53      993.33     16.38 o
   0   3   3      221.51      248.10      4.34 o
   1   3   3      483.28      498.43     11.21 o
   2   3   3      994.50     1052.92     23.13 o
   3   3   3       57.45       54.36      1.75 o
   4   3   3      119.73      128.08      3.39 o
   5   3   3      159.24      165.98      4.48 o
   6   3   3       20.85       18.10      1.09 o
   7   3   3        9.46        9.35      0.93 o
   8   3   3       26.54       28.22      1.48 o
  -1   4   3       41.22       42.00      1.53 o
   0   4   3      185.86      198.98      3.57 o
   1   4   3      451.60      496.46      8.38 o
   2   4   3      332.22      312.49      7.38 o
   3   4   3      249.84      237.89      5.80 o
   4   4   3      184.43      185.94      4.81 o
   5   4   3      416.77      397.04      9.63 o
   6   4   3       16.05       17.72      1.09 o
   7   4   3        7.67        6.67      0.88 o
   8   4   3       43.65       42.55      1.97 o
   1   5   3      503.77      524.30     13.07 o
   5   5   3       38.28       39.49      1.64 o
   6   5   3       42.59       42.11      1.86 o
   7   5   3       39.55       38.39      1.80 o
   8   5   3        0.54       -0.16      0.60 o
  -3 -11   4        2.13        2.00      0.72 o
  -2 -11   4       24.00       26.26      1.41 o
  -1 -11   4        0.38        1.67      0.71 o
   0 -11   4       26.74       28.63      1.41 o
   1 -11   4       10.28        9.67      0.99 o
   2 -11   4       35.68       39.10      1.65 o
  -4 -10   4        4.88        5.70      0.62 o
  -3 -10   4       29.73       27.37      1.08 o
  -2 -10   4        8.58        9.25      0.87 o
  -1 -10   4       29.01       29.19      1.37 o
   0 -10   4       26.01       21.65      1.20 o
   1 -10   4       10.50        9.80      0.89 o
   2 -10   4       19.41       20.48      1.18 o
   3 -10   4       55.57       58.29      1.91 o
   4 -10   4        8.81        9.16      0.51 o
  -5  -9   4        5.45        7.98      0.86 o
  -4  -9   4       72.73       75.50      1.74 o
  -3  -9   4      116.25      122.46      2.39 o
  -2  -9   4       46.19       43.94      1.52 o
  -1  -9   4       47.05       49.88      1.89 o
   0  -9   4       53.31       53.32      1.72 o
   1  -9   4        2.08        1.34      0.56 o
   2  -9   4       48.99       47.19      1.60 o
   3  -9   4       68.51       67.63      2.75 o
   4  -9   4       28.08       28.12      1.03 o
   5  -9   4       11.19       14.45      2.24 o
  -6  -8   4       29.31       30.86      0.92 o
  -5  -8   4      165.29      174.68      3.05 o
  -4  -8   4       33.33       31.73      1.02 o
  -3  -8   4       10.75       12.29      0.69 o
  -2  -8   4      175.72      165.34      2.88 o
  -1  -8   4       11.45       12.98      1.64 o
   0  -8   4      176.08      165.80      3.52 o
   1  -8   4       11.26        9.74      0.47 o
   2  -8   4       22.90       20.88      0.66 o
   3  -8   4        8.14        8.88      0.49 o
   4  -8   4       11.70       11.28      0.79 o
   5  -8   4       25.68       26.20      1.08 o
   6  -8   4        9.70       11.65      0.80 o
  -7  -7   4        1.38        2.06      0.47 o
  -6  -7   4       17.78       19.49      1.45 o
  -5  -7   4        9.24        8.88      0.39 o
  -4  -7   4       15.73       13.41      0.68 o
  -3  -7   4       45.04       48.77      1.19 o
  -2  -7   4       58.56       54.45      1.29 o
  -1  -7   4      111.13      104.48      3.09 o
   0  -7   4       26.00       22.96      0.61 o
   1  -7   4      928.04      875.15     10.46 o
   2  -7   4        0.13        0.02      0.41 o
   3  -7   4       38.61       39.80      1.18 o
   4  -7   4        4.66        5.37      0.93 o
   5  -7   4       42.64       40.59      1.80 o
   6  -7   4       10.79       10.70      0.76 o
   7  -7   4       24.60       27.73      1.18 o
  -8  -6   4        2.31        3.18      0.68 o
  -7  -6   4       34.34       33.99      1.89 o
  -6  -6   4       23.08       19.80      0.75 o
  -5  -6   4       79.83       72.82      1.32 o
  -4  -6   4        4.10        4.39      0.28 o
  -3  -6   4      106.17      102.02      1.89 o
  -2  -6   4       58.48       53.17      1.37 o
  -1  -6   4       85.06       89.86      1.23 o
   0  -6   4      365.15      350.07      4.36 o
   1  -6   4      219.30      220.67      2.87 o
   2  -6   4      126.05      117.90      1.98 o
   3  -6   4      171.20      172.97      3.35 o
   4  -6   4      125.12      121.94      2.58 o
   5  -6   4       61.99       61.31      2.68 o
   6  -6   4        0.08       -0.23      0.38 o
   7  -6   4       37.85       36.90      2.54 o
  -8  -5   4        4.70        4.63      1.04 o
  -7  -5   4       85.12       87.78      2.07 o
  -6  -5   4      294.08      286.82      4.40 o
  -5  -5   4      111.12      110.97      1.71 o
  -4  -5   4      221.11      217.94      2.49 o
  -3  -5   4      481.87      495.58      5.29 o
  -2  -5   4      242.70      231.33      2.98 o
  -1  -5   4      434.12      432.85      4.81 o
   0  -5   4        7.35        6.63      0.29 o
   1  -5   4      492.94      504.22      6.15 o
   2  -5   4      277.55      282.36      4.98 o
   3  -5   4      232.84      238.15      4.32 o
   4  -5   4       63.67       65.34      1.61 o
   5  -5   4       44.19       42.74      1.29 o
   6  -5   4       17.19       15.90      1.31 o
   7  -5   4       16.55       17.38      1.01 o
   8  -5   4        6.08        6.91      0.73 o
  -8  -4   4       24.53       23.99      1.42 o
  -7  -4   4       43.55       42.73      0.96 o
  -6  -4   4       19.60       21.30      0.59 o
  -5  -4   4      310.60      299.10      3.35 o
  -4  -4   4       85.12       84.93      1.13 o
  -3  -4   4      161.04      157.69      1.86 o
  -2  -4   4      421.55      398.47      3.62 o
  -1  -4   4      350.25      356.13      4.02 o
   0  -4   4      126.56      127.10      1.73 o
   1  -4   4       60.90       66.20      2.00 o
   2  -4   4       36.99       32.14      0.92 o
   3  -4   4       18.46       20.09      0.75 o
   4  -4   4      586.03      562.28      9.43 o
   5  -4   4       31.00       31.21      1.06 o
   6  -4   4       13.25       13.70      0.79 o
   7  -4   4       96.90       93.76      2.24 o
   8  -4   4       35.11       43.37      2.08 o
  -9  -3   4        4.81        6.09      0.58 o
  -8  -3   4       58.40       56.35      1.47 o
  -7  -3   4       67.94       64.24      1.53 o
  -6  -3   4       35.34       32.47      0.78 o
  -5  -3   4       69.25       59.85      0.88 o
  -4  -3   4       32.61       32.29      0.57 o
  -3  -3   4      157.27      157.16      2.08 o
  -2  -3   4      189.89      180.39      1.88 o
  -1  -3   4     1583.89     1667.28     19.98 o
   0  -3   4      394.42      411.37      6.87 o
   1  -3   4      632.86      677.15     15.04 o
   2  -3   4      282.22      244.18      5.85 o
   3  -3   4       62.53       68.28      1.54 o
   4  -3   4      263.96      249.60      4.48 o
   5  -3   4       14.82       13.78      0.85 o
   6  -3   4       44.02       46.88      1.35 o
   7  -3   4       16.50       14.98      1.20 o
   8  -3   4       35.53       35.99      1.75 o
  -9  -2   4       18.56       19.14      1.15 o
  -8  -2   4        7.20        7.87      0.60 o
  -7  -2   4       49.27       47.30      1.31 o
  -6  -2   4       49.31       49.61      1.09 o
  -5  -2   4       18.25       17.74      0.73 o
  -4  -2   4      110.31      116.54      1.91 o
  -3  -2   4      107.94      102.76      1.49 o
  -2  -2   4       84.44       76.65      1.32 o
  -1  -2   4      890.44      918.87      9.53 o
   0  -2   4     1376.92     1446.49     19.41 o
   1  -2   4     1207.01     1286.98     28.66 o
   2  -2   4      530.82      558.64     12.85 o
   3  -2   4     1274.74     1329.70     29.31 o
   4  -2   4      312.12      320.38      5.59 o
   5  -2   4       58.71       67.17      2.08 o
   6  -2   4       78.74       78.75      2.57 o
   7  -2   4       21.46       20.89      1.26 o
  -9  -1   4       12.25       10.50      0.93 o
  -8  -1   4       33.61       33.47      1.53 o
  -7  -1   4      125.94      121.48      2.53 o
  -6  -1   4      209.10      207.29      3.25 o
  -5  -1   4       99.47      110.87      3.19 o
  -4  -1   4      144.73      147.95      2.34 o
  -3  -1   4     1062.99     1102.70     13.06 o
  -2  -1   4      123.39      126.89      1.69 o
  -1  -1   4     1012.49      998.53     11.72 o
   0  -1   4      278.07      308.38      4.25 o
   1  -1   4      967.16     1005.62     28.71 o
   2  -1   4      498.75      462.46      6.00 o
   3  -1   4       43.60       56.64      0.90 o
   4  -1   4      240.58      242.02      4.35 o
   5  -1   4      130.45      132.62      3.34 o
   6  -1   4      171.02      163.31      3.00 o
   7  -1   4       11.07       11.32      1.04 o
  -9   0   4       12.25       10.94      0.93 o
  -6   0   4       34.44       31.77      1.48 o
  -5   0   4      125.75      119.06      2.98 o
  -4   0   4       16.64       12.81      0.62 o
  -3   0   4     1731.06     1838.81     25.51 o
  -2   0   4      134.19      176.56      2.29 o
  -1   0   4       91.69       89.86      1.25 o
   0   0   4       22.51       24.49      0.51 o
   1   0   4        0.50        0.41      0.12 o
   2   0   4       36.94       41.27      1.48 o
   3   0   4      102.25      101.03      3.83 o
   4   0   4      108.72      124.25      3.17 o
   5   0   4      782.96      814.42     18.32 o
   6   0   4       47.23       46.21      1.16 o
   7   0   4       98.34       94.99      2.38 o
   8   0   4       50.93       54.47      1.86 o
  -5   1   4      100.21      112.50      2.43 o
  -4   1   4      150.03      151.40      2.97 o
  -3   1   4     1088.60     1105.78     18.46 o
  -2   1   4      114.43      118.97      2.38 o
  -1   1   4      986.68      987.89     13.86 o
   0   1   4      275.27      309.18      6.78 o
   1   1   4      981.42     1019.61     22.48 o
   2   1   4      499.81      459.82     10.55 o
   3   1   4       39.07       51.13      1.64 o
   4   1   4      248.87      252.99      5.96 o
   5   1   4      134.59      137.05      3.61 o
   6   1   4      170.23      170.74      4.38 o
   7   1   4       10.12       12.69      0.82 o
   8   1   4       13.90       13.84      0.93 o
   9   1   4       12.11       14.88      1.04 o
  -7   2   4       51.33       51.41      1.97 o
  -6   2   4       46.69       47.09      1.86 o
  -5   2   4       17.63       17.37      0.79 o
  -4   2   4      111.58      117.39      1.93 o
  -3   2   4      112.30      106.47      1.51 o
  -2   2   4       81.86       76.41      1.51 o
  -1   2   4      884.31      904.99     20.40 o
   0   2   4     1353.32     1457.18     32.05 o
   1   2   4     1226.22     1299.23     28.71 o
   2   2   4      542.70      570.95     12.85 o
   3   2   4     1262.12     1300.38     29.26 o
   4   2   4      313.28      329.44      7.77 o
   5   2   4       60.49       71.15      2.24 o
   6   2   4       78.51       76.02      2.46 o
   7   2   4       22.02       19.96      1.15 o
   8   2   4        0.28        0.05      0.49 o
  -8   3   4       60.42       59.17      2.30 o
  -7   3   4       65.56       62.56      2.30 o
  -3   3   4      157.45      161.49      2.42 o
  -2   3   4      189.79      182.71      2.67 o
  -1   3   4     1565.41     1707.12     27.91 o
   0   3   4      394.23      397.07     28.98 o
   1   3   4      600.82      653.69     15.04 o
   2   3   4      276.06      241.29      5.91 o
   3   3   4       62.76       69.24      2.13 o
   4   3   4      262.51      251.02      6.23 o
   5   3   4       16.20       15.20      0.93 o
   6   3   4       46.35       48.95      1.86 o
   7   3   4       16.76       13.51      0.98 o
   8   3   4       36.28       32.32      1.64 o
  -2   4   4      410.70      397.09     10.50 o
  -1   4   4      352.19      369.48      6.32 o
   0   4   4      123.86      128.40      2.50 o
   1   4   4       61.29       67.88      1.53 o
   2   4   4       36.27       31.83      1.26 o
   3   4   4       17.63       18.43      0.98 o
   4   4   4      583.66      558.70     13.07 o
   5   4   4       28.35       29.20      1.42 o
   6   4   4       13.51       15.48      1.04 o
   7   4   4       98.10       93.03      3.12 o
   8   4   4       34.53       38.17      1.86 o
   0   5   4        8.16        7.88      0.71 o
   1   5   4      493.69      517.68     13.34 o
   3   5   4      232.32      238.17      6.07 o
   4   5   4       60.59       62.95      2.24 o
   5   5   4       45.50       45.72      1.86 o
   6   5   4       18.34       20.51      1.26 o
   7   5   4       17.26       19.47      1.26 o
   8   5   4        6.44        6.89      0.98 o
  -2 -11   5        4.49        5.17      0.77 o
  -1 -11   5       12.74       15.07      1.29 o
   0 -11   5        2.55        3.70      1.37 o
   1 -11   5        8.19        7.13      0.89 o
  -4 -10   5        4.17        3.78      0.75 o
  -3 -10   5       28.79       31.05      1.41 o
  -2 -10   5       36.60       38.11      1.57 o
  -1 -10   5       26.52       23.70      1.29 o
   0 -10   5        8.71       10.00      1.42 o
   1 -10   5       11.96       12.56      1.00 o
   2 -10   5       42.37       42.28      1.86 o
   3 -10   5       55.57       58.95      2.95 o
  -5  -9   5        9.42        6.34      1.26 o
  -4  -9   5       23.06       20.98      1.18 o
  -3  -9   5       63.35       73.74      1.75 o
  -2  -9   5       33.48       30.95      1.37 o
  -1  -9   5       12.48       14.17      0.96 o
   0  -9   5       24.89       26.79      1.24 o
   1  -9   5        2.70        3.52      0.82 o
   2  -9   5        6.70        5.93      0.41 o
   3  -9   5       23.97       21.79      0.86 o
   4  -9   5       28.59       30.11      2.30 o
   5  -9   5        8.06        9.47      0.74 o
  -6  -8   5        9.56        9.68      1.37 o
  -5  -8   5        1.95        2.00      0.58 o
  -4  -8   5        5.16        4.41      0.53 o
  -3  -8   5       84.70       85.72      1.85 o
  -2  -8   5       62.16       67.01      1.58 o
  -1  -8   5       69.29       68.27      2.02 o
   0  -8   5      184.63      177.81      3.00 o
   1  -8   5       76.41       70.30      1.16 o
   2  -8   5       32.44       29.92      0.87 o
   3  -8   5       25.25       24.56      1.48 o
   4  -8   5       13.83       13.10      1.29 o
   5  -8   5       39.50       38.41      1.72 o
   6  -8   5        3.56        2.66      0.63 o
  -7  -7   5        9.21        9.09      0.68 o
  -6  -7   5       12.00       13.20      0.66 o
  -5  -7   5       18.90       23.98      2.43 o
  -4  -7   5       87.17       91.15      1.85 o
  -3  -7   5       11.13       15.64      0.75 o
  -2  -7   5      157.70      151.09      2.67 o
  -1  -7   5        4.45        6.29      0.31 o
   0  -7   5      218.87      206.78      2.76 o
   1  -7   5       88.56       78.46      1.25 o
   2  -7   5      156.10      156.32      4.45 o
   3  -7   5       34.48       36.29      1.18 o
   4  -7   5      139.67      130.05      4.95 o
   5  -7   5       40.24       38.49      1.33 o
   6  -7   5        7.22       10.02      0.81 o
  -7  -6   5       31.22       31.50      1.16 o
  -6  -6   5       34.80       37.48      1.17 o
  -5  -6   5        3.00        2.97      0.30 o
  -4  -6   5       53.50       58.01      1.00 o
  -3  -6   5       41.65       39.59      0.87 o
  -2  -6   5      270.78      264.47      3.45 o
  -1  -6   5      257.16      240.66      3.14 o
   0  -6   5       48.92       45.11      0.85 o
   1  -6   5        1.71        1.22      0.23 o
   2  -6   5      194.45      191.37      3.62 o
   3  -6   5      138.36      133.35      2.76 o
   4  -6   5       44.91       42.28      1.30 o
   5  -6   5       46.88       43.82      1.39 o
   6  -6   5       32.45       33.19      1.70 o
   7  -6   5        1.85        2.02      0.98 o
  -8  -5   5       17.62       19.31      1.26 o
  -7  -5   5       20.66       19.59      0.61 o
  -6  -5   5       26.04       28.03      0.72 o
  -5  -5   5       98.75       96.75      1.31 o
  -4  -5   5       22.90       20.64      0.48 o
  -3  -5   5       93.28      100.24      1.29 o
  -2  -5   5      153.10      153.55      1.99 o
  -1  -5   5      400.56      415.14      4.66 o
   0  -5   5       13.77       12.66      0.59 o
   1  -5   5      144.51      143.44      2.30 o
   2  -5   5       55.92       59.77      1.49 o
   3  -5   5      194.78      200.68      3.78 o
   4  -5   5       51.18       46.11      1.36 o
   5  -5   5       19.46       17.53      0.84 o
   6  -5   5      136.77      133.50      3.09 o
   7  -5   5       42.59       40.41      3.34 o
  -8  -4   5        3.86        4.79      0.63 o
  -7  -4   5       21.49       22.30      1.07 o
  -6  -4   5        3.57        2.74      0.37 o
  -5  -4   5      826.49      808.23      8.56 o
  -4  -4   5      140.39      151.84      1.86 o
  -3  -4   5      496.75      487.75      4.87 o
  -2  -4   5      633.53      639.25      6.88 o
  -1  -4   5       46.72       45.03      1.27 o
   0  -4   5      114.73      117.13      2.31 o
   1  -4   5       37.85       39.88      0.86 o
   2  -4   5      113.72      113.02      2.73 o
   3  -4   5       80.53       81.84      1.85 o
   4  -4   5       60.55       57.22      1.50 o
   5  -4   5       33.50       35.68      1.19 o
   6  -4   5       36.12       33.72      1.20 o
   7  -4   5       23.16       24.66      1.59 o
   8  -4   5        4.10        6.89      1.09 o
  -8  -3   5        5.83        5.57      0.55 o
  -7  -3   5       19.50       19.03      0.79 o
  -6  -3   5       72.75       70.85      1.62 o
  -5  -3   5       99.39       89.77      1.37 o
  -4  -3   5      197.76      194.50      2.98 o
  -3  -3   5      418.34      416.24      5.20 o
  -2  -3   5       93.64      108.46      1.31 o
  -1  -3   5      368.73      369.46      4.55 o
   0  -3   5       85.76       92.35      1.85 o
   1  -3   5     1016.02     1035.69     23.46 o
   2  -3   5       77.54       67.21      2.08 o
   3  -3   5      143.62      156.46      4.05 o
   4  -3   5      107.73      103.55      2.24 o
   5  -3   5       89.68       83.16      2.90 o
   6  -3   5       50.83       51.63      2.13 o
   7  -3   5        0.80        0.44      0.66 o
   8  -3   5        9.90       12.09      1.15 o
  -9  -2   5       71.21       67.58      1.78 o
  -8  -2   5       28.33       30.09      1.07 o
  -7  -2   5      107.11      101.65      2.22 o
  -6  -2   5       67.04       66.17      1.56 o
  -5  -2   5       45.26       45.36      1.03 o
  -4  -2   5        4.60        4.92      0.44 o
  -3  -2   5       31.66       35.88      0.70 o
  -2  -2   5      294.72      323.83      4.04 o
  -1  -2   5      287.31      298.53      3.26 o
   0  -2   5      426.13      440.90      5.12 o
   1  -2   5      303.35      343.94      8.09 o
   2  -2   5      532.10      559.08     12.85 o
   3  -2   5      138.49      149.63      3.99 o
   4  -2   5       24.50       28.22      1.26 o
   5  -2   5      247.07      260.81      6.78 o
   6  -2   5        8.42        8.70      0.93 o
   7  -2   5        4.04        4.48      0.77 o
  -9  -1   5       28.51       29.48      1.53 o
  -8  -1   5       15.77       13.18      0.98 o
  -7  -1   5       60.69       61.55      2.46 o
  -6  -1   5       96.85       95.84      2.19 o
  -5  -1   5      160.55      163.98      2.63 o
  -4  -1   5       24.95       26.69      0.71 o
  -3  -1   5      342.45      343.48      4.29 o
  -2  -1   5      184.63      209.18      2.73 o
  -1  -1   5      912.39      914.42     10.87 o
   0  -1   5      576.24      569.11      7.75 o
   1  -1   5       95.56       75.96      1.41 o
   2  -1   5      223.35      224.79      5.37 o
   3  -1   5       29.22       29.69      0.65 o
   4  -1   5      693.80      702.47     15.64 o
   5  -1   5      155.51      170.74      4.05 o
   6  -1   5      156.25      150.43      5.30 o
   7  -1   5        3.03        2.73      0.71 o
  -9   0   5        0.32        0.16      0.49 o
  -8   0   5       15.18       13.18      0.98 o
  -7   0   5      119.77      118.78      3.50 o
  -6   0   5      596.30      567.23     13.40 o
  -5   0   5       14.99       15.77      1.01 o
  -4   0   5      570.68      635.17      7.77 o
  -3   0   5       26.14       22.09      0.55 o
  -2   0   5     1080.17     1153.85     13.64 o
  -1   0   5      316.76      328.89      4.08 o
   0   0   5      274.56      292.88      4.11 o
   1   0   5      181.57      186.84      3.19 o
   2   0   5       31.92       35.27      0.83 o
   3   0   5        1.16        1.31      0.27 o
   4   0   5        3.43        3.50      0.44 o
   5   0   5       89.74       86.74      2.46 o
   6   0   5        6.65        7.49      0.66 o
   7   0   5      205.35      208.62      3.96 o
   8   0   5        1.55        2.84      0.55 o
  -5   1   5      156.47      163.39      3.36 o
  -4   1   5       25.87       26.13      0.96 o
  -3   1   5      339.73      335.88      6.07 o
  -2   1   5      187.57      213.53      3.24 o
  -1   1   5      912.86      921.64     12.80 o
   0   1   5      569.15      575.67      7.78 o
   1   1   5       88.27       70.99      1.59 o
   2   1   5      221.10      221.27      5.41 o
   3   1   5       31.77       31.45      1.15 o
   4   1   5      695.84      698.48     15.91 o
   5   1   5      150.20      162.32      4.32 o
   6   1   5      157.85      146.78      3.99 o
   7   1   5        3.14        2.95      0.55 o
   8   1   5        9.93       11.21      0.88 o
  -4   2   5        5.20        6.61      0.38 o
  -3   2   5       31.45       35.73      1.97 o
  -2   2   5      293.00      321.84      7.66 o
  -1   2   5      289.51      300.35      7.05 o
   0   2   5      420.95      441.08      7.65 o
   1   2   5      304.26      346.91      6.13 o
   2   2   5      541.80      565.21     12.91 o
   3   2   5      147.66      155.81      3.99 o
   4   2   5       24.02       27.73      1.20 o
   5   2   5      246.40      257.75      6.45 o
   6   2   5        7.91        9.24      0.82 o
   7   2   5        3.77        3.28      0.66 o
   8   2   5        5.68        8.48      0.88 o
  -4   3   5      196.29      195.35      5.74 o
  -3   3   5      421.15      426.84      7.44 o
  -2   3   5       90.44      103.80      2.19 o
  -1   3   5      373.25      379.20      6.57 o
   0   3   5       78.93       87.99      2.57 o
   1   3   5     1018.53     1061.07     23.52 o
   2   3   5       77.39       69.73      2.13 o
   3   3   5      137.56      150.72      4.05 o
   4   3   5      113.52      108.23      3.06 o
   5   3   5       89.13       84.11      2.68 o
   6   3   5       49.59       48.73      1.91 o
   7   3   5        0.92        1.31      0.55 o
   8   3   5       10.15       10.23      1.09 o
  -2   4   5      626.84      654.68     16.68 o
  -1   4   5       46.45       48.07      1.22 o
   0   4   5      115.61      122.94      2.46 o
   1   4   5       41.61       43.84      1.15 o
   2   4   5      116.26      117.14      3.23 o
   3   4   5       81.74       83.89      2.57 o
   4   4   5       61.23       58.79      2.08 o
   5   4   5       36.13       40.69      1.70 o
   6   4   5       35.52       30.57      1.53 o
   7   4   5       23.80       23.30      1.37 o
   8   4   5        4.26        7.27      0.98 o
   0   5   5       11.63       11.16      1.04 o
   1   5   5      144.64      156.63      4.54 o
   2   5   5       58.23       63.22      2.41 o
   3   5   5      193.97      195.95      5.25 o
   4   5   5       55.02       52.94      1.97 o
   5   5   5       20.59       20.84      1.26 o
   6   5   5      135.93      126.00      3.94 o
   7   5   5       42.52       41.02      1.91 o
   2   6   5      189.68      188.18      5.69 o
  -3 -10   6        7.31        6.98      0.83 o
  -2 -10   6       14.06       13.00      1.09 o
  -1 -10   6        4.98        5.36      0.77 o
   0 -10   6       46.57       50.76      3.55 o
   1 -10   6        3.64        3.83      0.75 o
   2 -10   6       22.53       21.55      1.97 o
   3 -10   6        6.93        6.20      1.50 o
  -5  -9   6       26.64       25.43      1.86 o
  -4  -9   6       18.26       19.67      1.17 o
  -3  -9   6       38.92       43.64      1.62 o
  -2  -9   6       12.18       11.14      0.91 o
  -1  -9   6       51.49       51.40      2.65 o
   0  -9   6      123.00      124.85      3.04 o
   1  -9   6        3.89        4.36      0.34 o
   2  -9   6       31.98       28.74      0.79 o
   3  -9   6        1.08        1.12      0.29 o
   4  -9   6        3.28        2.74      0.54 o
  -6  -8   6       14.79       12.09      1.42 o
  -5  -8   6       32.40       33.45      1.36 o
  -4  -8   6       66.78       67.81      1.95 o
  -3  -8   6       34.47       36.62      1.41 o
  -2  -8   6       27.45       27.54      1.25 o
  -1  -8   6        9.92        8.81      0.44 o
   0  -8   6       92.02       91.86      1.47 o
   1  -8   6       71.66       73.80      1.40 o
   2  -8   6       12.42       11.51      0.52 o
   3  -8   6       43.02       44.74      1.36 o
   4  -8   6        4.16        5.14      1.64 o
   5  -8   6        7.75        8.13      0.76 o
  -6  -7   6       80.63       83.60      1.90 o
  -5  -7   6       49.97       54.24      1.67 o
  -4  -7   6       58.58       57.22      2.82 o
  -3  -7   6       58.99       54.82      1.01 o
  -2  -7   6        7.13        6.98      0.37 o
  -1  -7   6       56.40       56.85      1.05 o
   0  -7   6      102.89      105.97      1.64 o
   1  -7   6       78.48       74.12      1.40 o
   2  -7   6       67.32       61.09      1.39 o
   3  -7   6      116.02      114.19      2.73 o
   4  -7   6      110.77      107.58      3.12 o
   5  -7   6        6.57        7.01      0.70 o
   6  -7   6       12.13       12.09      0.83 o
  -7  -6   6       37.90       40.47      1.70 o
  -6  -6   6       27.16       31.73      1.06 o
  -5  -6   6      126.42      129.24      1.78 o
  -4  -6   6       25.12       26.54      0.67 o
  -3  -6   6      156.85      149.85      2.17 o
  -2  -6   6      270.53      256.14      3.07 o
  -1  -6   6       41.79       42.43      0.87 o
   0  -6   6      150.61      137.53      2.26 o
   1  -6   6      122.89      106.65      1.84 o
   2  -6   6       73.35       72.38      1.44 o
   3  -6   6       67.11       64.72      1.70 o
   4  -6   6      138.95      134.55      2.89 o
   5  -6   6       38.14       38.78      1.33 o
   6  -6   6        7.81        7.84      1.04 o
  -7  -5   6        2.42        1.84      0.37 o
  -6  -5   6       54.45       53.70      1.29 o
  -5  -5   6       29.11       30.18      0.74 o
  -4  -5   6      138.49      136.72      1.91 o
  -3  -5   6      200.03      190.57      2.67 o
  -2  -5   6      127.60      115.30      1.76 o
  -1  -5   6      107.96      115.10      1.77 o
   0  -5   6       64.83       56.98      1.17 o
   1  -5   6       51.56       47.67      1.03 o
   2  -5   6       53.14       53.59      1.46 o
   3  -5   6        5.08        4.22      0.71 o
   4  -5   6       19.11       20.96      1.67 o
   5  -5   6       38.40       37.33      1.30 o
   6  -5   6       27.11       26.88      1.13 o
   7  -5   6       29.73       31.35      3.28 o
  -8  -4   6       31.99       33.54      1.09 o
  -7  -4   6       25.20       24.91      1.72 o
  -6  -4   6        4.16        5.22      0.44 o
  -5  -4   6       70.04       71.20      2.14 o
  -4  -4   6      390.94      373.17      4.62 o
  -3  -4   6      368.92      371.07      4.69 o
  -2  -4   6      272.83      287.19      3.67 o
  -1  -4   6      110.23      121.43      2.40 o
   0  -4   6      367.60      360.86      6.41 o
   1  -4   6      172.19      153.00      5.11 o
   2  -4   6       46.40       50.97      1.75 o
   3  -4   6       17.16       19.12      1.80 o
   4  -4   6      115.51      111.19      2.43 o
   5  -4   6       58.35       56.71      2.49 o
   6  -4   6        4.11        4.16      0.82 o
   7  -4   6       21.83       23.24      1.59 o
  -8  -3   6        8.47        9.64      0.67 o
  -7  -3   6        2.34        2.53      0.43 o
  -6  -3   6       18.25       18.52      0.61 o
  -5  -3   6       84.70       79.73      1.76 o
  -4  -3   6        7.47        7.27      0.42 o
  -3  -3   6       29.87       30.18      0.68 o
  -2  -3   6       41.20       40.40      0.75 o
  -1  -3   6       62.71       61.47      0.81 o
   0  -3   6        1.95        1.38      0.26 o
   1  -3   6       85.11       90.57      1.97 o
   2  -3   6      217.82      204.53      5.25 o
   3  -3   6      135.42      132.56      3.66 o
   4  -3   6      270.77      250.97      6.45 o
   5  -3   6       60.69       59.17      2.35 o
   6  -3   6       57.57       58.02      2.35 o
   7  -3   6       36.19       39.65      2.02 o
   8  -3   6        4.66        5.96      0.98 o
  -8  -2   6       14.70       15.90      0.83 o
  -7  -2   6       22.31       22.36      0.89 o
  -6  -2   6       23.52       23.50      0.86 o
  -5  -2   6        0.46        0.42      0.29 o
  -4  -2   6      443.28      445.39      5.60 o
  -3  -2   6       47.62       45.22      0.85 o
  -2  -2   6       33.17       30.39      0.64 o
  -1  -2   6      216.08      222.36      3.09 o
   0  -2   6        5.07        6.49      0.41 o
   1  -2   6       44.89       47.37      0.83 o
   2  -2   6      272.94      275.19      6.62 o
   3  -2   6      146.45      134.42      3.66 o
   6  -2   6       15.56       15.97      1.26 o
   7  -2   6       29.27       27.07      1.64 o
  -8  -1   6       18.64       20.91      0.92 o
  -7  -1   6        4.05        3.85      0.48 o
  -6  -1   6       26.77       23.48      0.87 o
  -5  -1   6       20.74       15.87      0.70 o
  -4  -1   6       60.15       59.83      1.10 o
  -3  -1   6       46.72       44.07      0.84 o
  -2  -1   6      212.64      237.70      3.05 o
  -1  -1   6      560.66      542.45      6.62 o
   0  -1   6       16.05       16.69      0.47 o
   1  -1   6      288.44      306.15      4.30 o
   2  -1   6      333.82      334.19      9.84 o
   3  -1   6      140.18      139.13      3.34 o
   4  -1   6      360.14      360.34      8.26 o
   5  -1   6       23.39       24.28      0.88 o
   6  -1   6       43.16       46.10      1.37 o
   7  -1   6        6.40        8.04      0.93 o
  -8   0   6        7.87        7.05      0.88 o
  -7   0   6       85.62       86.71      2.05 o
  -6   0   6        5.36        5.14      0.90 o
  -5   0   6       91.44       80.06      1.80 o
  -4   0   6        2.26        2.81      0.27 o
  -3   0   6      532.26      563.14      6.91 o
  -2   0   6      797.16      803.71      9.66 o
  -1   0   6      232.06      257.91      3.30 o
   0   0   6      373.84      384.20      5.37 o
   1   0   6      316.74      307.54      4.37 o
   2   0   6       28.96       29.97      1.09 o
   3   0   6      370.55      374.34      8.70 o
   4   0   6      241.37      249.38      6.02 o
   5   0   6        6.73        8.31      0.60 o
   6   0   6        0.28        0.44      0.38 o
   7   0   6        0.08       -0.15      0.33 o
   8   0   6       35.89       39.27      1.42 o
  -5   1   6       21.94       15.91      1.04 o
  -4   1   6       61.81       60.49      2.08 o
  -3   1   6       43.40       41.79      1.18 o
  -2   1   6      203.85      228.66      3.44 o
  -1   1   6      565.67      549.56      7.51 o
   0   1   6       18.36       20.20      0.53 o
   1   1   6      283.88      304.45      5.47 o
   2   1   6      335.78      338.74      7.93 o
   3   1   6      133.82      133.66      3.61 o
   4   1   6      362.93      362.80      8.59 o
   5   1   6       23.35       23.73      1.15 o
   6   1   6       41.33       43.42      1.64 o
   7   1   6        6.48        8.59      0.77 o
   8   1   6       23.92       25.10      1.26 o
  -4   2   6      446.26      443.52      7.95 o
  -3   2   6       46.25       43.91      1.59 o
  -2   2   6       34.35       30.41      1.26 o
  -1   2   6      215.00      221.31      4.15 o
   0   2   6        5.98        6.99      0.43 o
   1   2   6       46.58       49.72      1.26 o
   2   2   6      266.10      264.53      6.56 o
   3   2   6      144.46      131.85      3.61 o
   4   2   6        6.26        8.64      0.77 o
   5   2   6      144.58      139.35      3.88 o
   6   2   6       15.55       17.17      1.04 o
   7   2   6       30.47       29.48      1.42 o
   8   2   6        7.99        9.63      0.93 o
  -4   3   6        8.69       10.23      0.98 o
  -3   3   6       32.70       31.40      2.02 o
  -2   3   6       43.08       42.91      1.18 o
  -1   3   6       64.92       64.64      2.02 o
   0   3   6        2.10        1.26      0.38 o
   1   3   6       92.22       98.11      3.39 o
   2   3   6      218.02      212.46      5.30 o
   3   3   6      133.31      133.33      3.66 o
   4   3   6      276.01      256.27      6.40 o
   5   3   6       59.64       58.19      2.13 o
   6   3   6       57.35       57.59      2.19 o
   7   3   6       35.91       38.06      1.75 o
   8   3   6        4.27        5.91      0.88 o
  -3   4   6      363.84      384.41     10.23 o
  -2   4   6      283.00      315.28      8.20 o
  -1   4   6      109.79      120.45      2.55 o
   0   4   6      361.45      367.02      6.56 o
   1   4   6      174.27      155.92      4.16 o
   2   4   6       46.68       49.77      1.80 o
   3   4   6       15.92       17.83      1.04 o
   4   4   6      115.54      110.36      3.34 o
   5   4   6       56.93       53.54      2.08 o
   6   4   6        4.36        3.77      0.77 o
   7   4   6       23.21       21.11      1.31 o
  -1   5   6      114.19      131.96      3.94 o
   0   5   6       64.06       62.95      2.35 o
   1   5   6       48.94       50.04      2.19 o
   2   5   6       52.27       57.35      1.56 o
   3   5   6        5.75        6.67      0.77 o
   4   5   6       18.09       22.04      1.26 o
   5   5   6       38.38       38.50      1.80 o
   6   5   6       28.68       30.35      1.59 o
   7   5   6       28.91       27.51      1.64 o
  -2 -10   7       15.89       19.80      1.20 o
  -1 -10   7        0.39        1.20      0.70 o
   0 -10   7       30.65       28.93      2.02 o
   1 -10   7        9.15        9.73      1.42 o
  -4  -9   7        0.70        1.66      0.63 o
  -3  -9   7       17.55       18.39      1.14 o
  -2  -9   7       21.48       19.12      1.16 o
  -1  -9   7       56.86       62.95      2.84 o
   0  -9   7       10.94       11.06      0.58 o
   1  -9   7       78.90       75.11      1.49 o
   2  -9   7       93.36       96.06      1.93 o
   3  -9   7        4.20        4.44      0.43 o
  -5  -8   7        8.37        8.15      1.07 o
  -4  -8   7        6.10        5.73      0.71 o
  -3  -8   7        9.47        7.27      0.77 o
  -2  -8   7       38.78       39.10      1.05 o
  -1  -8   7        5.02        4.65      0.42 o
   0  -8   7       91.45       91.32      2.29 o
   1  -8   7       22.60       20.39      0.70 o
   2  -8   7       64.88       65.18      1.36 o
   3  -8   7       25.35       24.44      0.77 o
   4  -8   7        0.05       -0.39      0.40 o
  -5  -7   7       18.91       24.45      1.64 o
  -4  -7   7       69.60       67.67      1.55 o
  -3  -7   7        9.48       10.20      0.56 o
  -2  -7   7        4.80        6.13      0.44 o
  -1  -7   7       24.02       24.32      0.77 o
   0  -7   7       73.27       67.49      1.37 o
   1  -7   7        5.72        7.17      0.45 o
   2  -7   7       10.66       10.59      0.52 o
   3  -7   7       33.46       34.72      1.22 o
   4  -7   7        5.84        7.02      0.66 o
   5  -7   7        5.07        5.31      1.01 o
  -7  -6   7        0.37        0.88      0.55 o
  -6  -6   7        8.34        8.73      0.50 o
  -5  -6   7       68.63       71.01      1.49 o
  -4  -6   7       45.37       47.93      1.80 o
  -3  -6   7       40.56       36.09      0.94 o
  -2  -6   7      183.15      167.38      2.75 o
  -1  -6   7       46.17       45.15      1.07 o
   0  -6   7       94.70       95.99      1.75 o
   1  -6   7       63.61       59.69      1.26 o
   2  -6   7       35.40       32.85      0.90 o
   3  -6   7        2.67        3.00      0.55 o
   4  -6   7       11.79       12.45      0.96 o
   5  -6   7       29.58       29.63      2.43 o
   6  -6   7        2.33        2.38      0.71 o
  -7  -5   7       23.10       22.83      0.83 o
  -6  -5   7       13.89       13.56      0.88 o
  -5  -5   7       71.71       71.06      1.32 o
  -4  -5   7       28.29       28.40      0.69 o
  -3  -5   7      174.09      170.34      2.79 o
  -2  -5   7      381.07      377.23      4.89 o
  -1  -5   7      162.27      153.42      3.62 o
   0  -5   7        9.51        9.70      0.55 o
   1  -5   7       48.29       49.14      1.11 o
   2  -5   7      102.62       96.68      1.79 o
   3  -5   7       15.82       15.30      1.72 o
   4  -5   7       33.06       32.00      1.18 o
   5  -5   7       69.83       66.22      2.52 o
   6  -5   7       17.32       19.23      1.80 o
  -7  -4   7        4.89        4.99      0.50 o
  -6  -4   7       53.36       53.58      1.37 o
  -5  -4   7        8.88        7.27      0.42 o
  -4  -4   7       81.32       81.94      1.74 o
  -3  -4   7       43.11       43.21      0.95 o
  -2  -4   7      133.94      136.93      2.42 o
  -1  -4   7      135.05      130.93      2.71 o
   0  -4   7      181.67      180.23      3.33 o
   1  -4   7       98.56       92.73      3.61 o
   2  -4   7      153.98      138.74      3.88 o
   3  -4   7       70.93       65.57      2.30 o
   4  -4   7        7.92        8.83      0.71 o
   5  -4   7       30.45       30.29      1.17 o
   6  -4   7       11.80        9.84      1.09 o
   7  -4   7       25.57       25.87      1.75 o
  -8  -3   7        5.42        7.20      0.63 o
  -7  -3   7        1.20        1.55      0.63 o
  -6  -3   7      154.81      147.75      2.94 o
  -5  -3   7        7.84       11.49      1.01 o
  -4  -3   7       11.32       13.72      0.54 o
  -3  -3   7      131.91      129.27      1.88 o
  -2  -3   7      156.12      144.87      2.04 o
  -1  -3   7       64.69       64.02      1.03 o
   0  -3   7       74.90       71.08      1.63 o
   1  -3   7       80.58       79.66      1.83 o
   2  -3   7      115.74      121.68      3.55 o
   3  -3   7       60.10       60.76      2.19 o
   4  -3   7      135.53      131.69      3.83 o
   5  -3   7       43.47       45.06      2.08 o
   6  -3   7       68.69       69.35      2.73 o
   7  -3   7        3.14        4.16      0.93 o
  -8  -2   7        4.97        5.61      0.62 o
  -7  -2   7       38.92       41.15      1.27 o
  -6  -2   7        6.54        8.27      0.60 o
  -5  -2   7      149.15      135.78      2.71 o
  -4  -2   7      339.91      336.48      4.94 o
  -3  -2   7       48.72       40.78      0.85 o
  -2  -2   7      469.96      465.79      5.72 o
  -1  -2   7      189.08      183.38      2.48 o
   0  -2   7       23.17       22.66      0.57 o
   1  -2   7      129.89      124.84      1.62 o
   2  -2   7      129.64      127.04      3.50 o
   6  -2   7       23.77       22.20      1.59 o
   7  -2   7       35.84       36.15      1.91 o
  -8  -1   7        1.87        1.52      0.46 o
  -7  -1   7        9.86       10.65      0.70 o
  -6  -1   7      147.45      144.06      2.96 o
  -5  -1   7       72.72       75.27      1.76 o
  -4  -1   7      388.44      376.55      5.51 o
  -3  -1   7      206.87      199.39      2.71 o
  -2  -1   7        0.20       -0.04      0.15 o
  -1  -1   7      267.39      280.90      3.61 o
   0  -1   7      217.51      220.10      3.25 o
   1  -1   7      226.34      231.48      5.42 o
   2  -1   7      163.55      157.28      3.83 o
   3  -1   7      147.39      144.54      3.61 o
   4  -1   7      166.06      162.32      3.99 o
   5  -1   7        3.99        3.61      0.38 o
   6  -1   7       48.45       46.54      1.31 o
   7  -1   7       40.63       45.66      2.08 o
  -8   0   7       17.38       18.76      1.26 o
  -7   0   7       11.11        9.44      0.68 o
  -6   0   7       68.47       58.79      1.57 o
  -5   0   7      115.07      101.31      2.20 o
  -4   0   7       21.67       19.08      0.74 o
  -3   0   7       23.05       22.37      0.61 o
  -2   0   7       11.07        9.62      0.45 o
  -1   0   7       43.83       42.33      0.93 o
   0   0   7      463.57      464.81      6.47 o
   1   0   7      316.70      302.81      6.51 o
   2   0   7       85.57       88.21      2.46 o
   3   0   7      115.47      106.48      2.90 o
   4   0   7        7.22        7.00      0.55 o
   5   0   7        6.76        6.23      0.60 o
   6   0   7       24.21       22.15      0.98 o
   7   0   7       15.08       17.61      0.93 o
  -8   1   7        2.00        1.31      0.60 o
  -7   1   7        9.52        8.75      0.93 o
  -6   1   7      146.28      148.10      3.02 o
  -5   1   7       73.41       73.83      1.78 o
  -4   1   7      391.67      383.79      5.54 o
  -3   1   7      200.33      190.89      3.06 o
  -2   1   7        0.02        0.13      0.24 o
  -1   1   7      277.87      279.60      5.16 o
   0   1   7      218.81      220.61      4.14 o
   1   1   7      230.81      240.87      4.39 o
   2   1   7      161.83      154.28      4.05 o
   3   1   7      148.18      149.57      3.88 o
   4   1   7      173.11      168.93      4.32 o
   5   1   7        3.94        3.77      0.55 o
   6   1   7       48.05       45.01      1.70 o
   7   1   7       40.67       43.59      1.70 o
  -4   2   7      342.18      338.36      8.31 o
  -3   2   7       47.88       42.99      1.70 o
  -2   2   7      466.82      450.37      8.14 o
  -1   2   7      189.15      184.82      3.59 o
   0   2   7       23.14       23.66      0.85 o
   1   2   7      129.12      127.40      2.65 o
   2   2   7      129.49      124.11      2.66 o
   3   2   7      125.13      117.85      3.34 o
   4   2   7      184.73      177.41      4.70 o
   5   2   7       93.68       87.67      2.73 o
   6   2   7       23.39       26.74      1.31 o
   7   2   7       36.03       36.70      1.64 o
  -3   3   7      123.92      121.72      3.12 o
  -2   3   7      153.19      140.88      3.94 o
  -1   3   7       62.97       64.31      2.13 o
   0   3   7       73.94       68.39      2.73 o
   1   3   7       81.76       83.12      1.93 o
   2   3   7      117.43      129.76      2.98 o
   3   3   7       60.56       64.26      2.19 o
   4   3   7      138.32      128.46      3.72 o
   5   3   7       42.72       42.06      1.80 o
   6   3   7       68.95       68.20      2.46 o
   7   3   7        2.68        2.68      0.66 o
  -2   4   7      132.08      145.36      4.54 o
  -1   4   7      135.84      136.00      2.84 o
   0   4   7      174.38      163.78     17.01 o
   1   4   7      102.24       96.42      2.90 o
   2   4   7      153.28      141.70      3.94 o
   3   4   7       73.44       73.88      2.46 o
   4   4   7        7.70        8.70      0.93 o
   5   4   7       29.15       31.45      1.59 o
   6   4   7       12.07       11.59      0.98 o
   7   4   7       24.62       21.82      1.37 o
  -1   5   7      154.28      154.33      4.87 o
   0   5   7        9.39        9.79      0.98 o
   2   5   7      104.69       99.37      3.06 o
   3   5   7       14.96       15.09      1.04 o
   4   5   7       31.16       32.92      1.64 o
   5   5   7       69.07       66.28      2.52 o
   6   5   7       16.82       17.72      1.26 o
   6   6   7        2.48        1.64      0.77 o
  -3  -9   8        3.76        5.14      1.09 o
  -2  -9   8        1.18        2.19      0.93 o
  -1  -9   8       20.35       22.68      0.82 o
   0  -9   8       16.15       16.26      0.65 o
   1  -9   8       18.53       18.12      0.69 o
   2  -9   8       10.85       10.83      0.60 o
  -4  -8   8        0.68       -0.22      0.71 o
  -3  -8   8        2.06        1.54      0.34 o
  -2  -8   8        5.14        5.93      0.57 o
  -1  -8   8        5.54        5.50      0.46 o
   0  -8   8       84.96       87.97      2.10 o
   1  -8   8       10.06       11.92      0.60 o
   2  -8   8       12.55       12.99      0.79 o
   3  -8   8       62.19       60.61      1.39 o
   4  -8   8        3.78        4.26      0.49 o
  -5  -7   8        4.65        3.45      0.43 o
  -4  -7   8       44.27       47.13      1.29 o
  -3  -7   8       96.62      100.63      2.22 o
  -2  -7   8        3.32        3.48      0.43 o
  -1  -7   8       60.62       64.99      1.41 o
   0  -7   8       44.19       44.12      1.10 o
   1  -7   8        2.59        1.70      0.52 o
   2  -7   8       11.91       12.06      0.60 o
   3  -7   8       10.02       10.36      0.58 o
   4  -7   8       23.44       21.66      1.50 o
   5  -7   8        5.08        5.34      0.68 o
  -6  -6   8        7.21        7.95      0.52 o
  -5  -6   8       37.47       42.14      2.04 o
  -4  -6   8       30.66       34.77      1.13 o
  -3  -6   8       21.41       19.54      0.74 o
  -2  -6   8       37.67       40.55      1.07 o
  -1  -6   8      160.04      146.60      2.52 o
   0  -6   8       13.51       14.29      0.62 o
   1  -6   8       73.11       65.43      1.40 o
   2  -6   8        3.58        2.97      0.42 o
   3  -6   8        5.87        5.31      0.81 o
   4  -6   8       15.50       14.22      0.85 o
   5  -6   8       91.18       87.65      2.33 o
  -6  -5   8       25.75       24.63      0.87 o
  -5  -5   8        0.55        0.36      0.30 o
  -4  -5   8       18.72       17.52      0.82 o
  -3  -5   8        4.99        4.58      0.53 o
  -2  -5   8      134.05      122.29      2.65 o
  -1  -5   8       27.39       23.25      0.88 o
   0  -5   8       13.76       11.93      0.67 o
   1  -5   8      138.78      123.56      3.39 o
   2  -5   8      182.72      172.10      3.08 o
   3  -5   8        9.06        9.08      1.04 o
   4  -5   8       60.99       59.11      1.91 o
   5  -5   8       13.58       11.95      0.85 o
   6  -5   8       13.97       16.41      1.53 o
  -7  -4   8       16.23       16.34      0.79 o
  -6  -4   8        8.54        9.86      0.60 o
  -5  -4   8        6.28        8.17      0.54 o
  -4  -4   8       34.37       34.02      0.88 o
  -3  -4   8       32.76       34.53      1.30 o
  -2  -4   8       19.43       16.98      0.80 o
  -1  -4   8       59.89       60.36      1.56 o
   0  -4   8      148.75      142.72      2.95 o
   1  -4   8        7.02        8.80      0.60 o
   2  -4   8       38.36       42.06      3.12 o
   3  -4   8       96.86       90.51      2.95 o
   4  -4   8        6.32        6.05      0.71 o
   5  -4   8       44.67       46.27      2.30 o
   6  -4   8        4.13        6.07      1.09 o
  -7  -3   8        8.93       10.60      0.67 o
  -6  -3   8       31.08       31.99      1.06 o
  -5  -3   8       25.68       26.20      0.93 o
  -4  -3   8      260.10      249.66      3.84 o
  -3  -3   8      112.01      110.98      1.94 o
  -2  -3   8      240.50      237.60      3.56 o
  -1  -3   8       97.16       88.08      1.52 o
   0  -3   8      145.88      138.95      2.90 o
   1  -3   8      100.71       99.62      2.27 o
   2  -3   8        3.14        3.93      0.44 o
   3  -3   8       31.42       31.06      1.48 o
   5  -3   8        8.83        8.48      1.04 o
   6  -3   8        3.87        3.99      0.98 o
   7  -3   8        8.51       10.77      1.26 o
  -7  -2   8        0.02        0.15      0.34 o
  -6  -2   8        8.86       10.28      0.65 o
  -5  -2   8       12.20       13.45      0.68 o
  -4  -2   8       18.96       19.26      0.69 o
  -3  -2   8       10.47        9.70      0.48 o
  -2  -2   8      495.64      477.31      6.06 o
  -1  -2   8       31.35       29.74      0.75 o
   0  -2   8      240.39      234.61      3.50 o
   1  -2   8        0.61        0.36      0.14 o
   2  -2   8       79.22       73.39      2.79 o
   7  -2   8       24.76       26.14      1.75 o
  -8  -1   8       14.56       15.18      1.86 o
  -7  -1   8       11.41       11.03      0.85 o
  -6  -1   8        7.17        7.55      0.62 o
  -5  -1   8       34.78       27.43      0.97 o
  -4  -1   8       53.04       53.20      1.20 o
  -3  -1   8       12.76       13.11      0.56 o
  -2  -1   8       71.39       75.86      1.46 o
  -1  -1   8      313.08      307.87      4.48 o
   0  -1   8       51.56       50.44      1.04 o
   1  -1   8      393.62      382.79      6.76 o
   2  -1   8       10.22        7.14      0.46 o
   3  -1   8       46.37       44.30      1.37 o
   4  -1   8       17.78       18.87      0.77 o
   5  -1   8       11.47       11.48      0.55 o
   7  -1   8        2.55        2.79      0.98 o
  -8   0   8       12.02       13.45      1.26 o
  -7   0   8        2.24        2.08      0.52 o
  -6   0   8        0.02       -0.09      0.33 o
  -5   0   8        7.93       10.09      0.62 o
  -4   0   8       52.22       55.34      1.25 o
  -3   0   8        0.65        0.18      0.29 o
  -2   0   8       28.74       31.73      0.96 o
  -1   0   8        0.51        0.74      0.33 o
   0   0   8      377.59      391.10      7.00 o
   1   0   8      126.79      117.72      2.50 o
   2   0   8      486.34      474.03      8.35 o
   3   0   8      111.52      114.90      3.12 o
   4   0   8        7.27        7.88      0.60 o
   5   0   8       14.52       15.80      0.82 o
   6   0   8       44.13       45.99      1.59 o
   7   0   8        7.74        9.79      0.71 o
  -8   1   8       15.22       14.05      1.20 o
  -7   1   8       11.06       12.63      1.15 o
  -6   1   8        7.74        7.33      0.93 o
  -5   1   8       35.82       28.77      1.42 o
  -4   1   8       50.47       49.53      1.54 o
  -3   1   8       10.84       10.91      0.71 o
  -2   1   8       73.81       79.76      1.90 o
  -1   1   8      309.24      304.69      5.68 o
   0   1   8       48.90       48.05      1.35 o
   1   1   8      394.31      381.22     10.04 o
   2   1   8       11.10        9.08      0.60 o
   3   1   8       47.94       45.66      1.64 o
   4   1   8       15.86       17.66      0.98 o
   5   1   8       10.80        9.19      0.77 o
   6   1   8       37.13       38.77      1.53 o
   7   1   8        2.51        3.34      0.60 o
  -4   2   8       20.76       20.51      1.20 o
  -3   2   8        9.12        7.85      1.89 o
  -2   2   8      515.33      499.19     10.20 o
  -1   2   8       29.26       26.97      1.53 o
   0   2   8      240.06      243.14      5.39 o
   1   2   8        0.60        0.44      0.29 o
   2   2   8       79.14       79.81      1.94 o
   3   2   8       11.78        8.80      0.82 o
   4   2   8       70.22       67.70      2.30 o
   5   2   8       55.11       51.24      1.91 o
   6   2   8        5.45        6.95      0.82 o
   7   2   8       23.85       26.85      1.42 o
  -3   3   8      115.57      122.17      3.50 o
  -2   3   8      240.17      243.91      6.18 o
  -1   3   8      102.67       92.86      2.84 o
   0   3   8      146.31      146.05      3.03 o
   1   3   8      101.18      105.83      2.39 o
   2   3   8        2.41        2.31      0.41 o
   3   3   8       33.31       34.73      1.53 o
   4   3   8       87.26       88.27      2.84 o
   5   3   8        9.10       10.88      0.98 o
   6   3   8        4.01        3.45      0.71 o
   7   3   8        8.55       11.76      1.09 o
  -1   4   8       58.30       58.63      2.13 o
   0   4   8      153.42      146.57      4.10 o
   1   4   8        7.70        9.30      0.82 o
   2   4   8       39.48       42.60      1.75 o
   3   4   8       97.54       95.38      3.06 o
   4   4   8        6.35        6.02      0.82 o
   5   4   8       45.84       45.83      1.97 o
   6   4   8        3.84        4.38      0.82 o
   2   5   8      178.26      175.28      4.87 o
   3   5   8        8.56        8.97      0.98 o
   4   5   8       62.15       59.12      2.35 o
   5   5   8       13.22       12.91      1.20 o
   6   5   8       14.31       14.77      1.26 o
   5   6   8       91.64       95.27      3.28 o
  -3  -8   9        0.53        1.15      0.68 o
  -2  -8   9        1.49        1.29      0.36 o
  -1  -8   9       16.69       15.50      0.69 o
   0  -8   9        5.51        5.56      0.52 o
   1  -8   9        9.43        9.61      0.61 o
   2  -8   9       40.27       43.39      1.17 o
  -4  -7   9        4.45        5.29      0.82 o
  -3  -7   9        8.03        8.41      0.56 o
  -2  -7   9        8.17        6.17      0.52 o
  -1  -7   9       81.36       72.05      1.58 o
   0  -7   9       10.24        9.72      0.61 o
   1  -7   9       29.33       27.57      0.92 o
   2  -7   9       14.21       15.10      0.79 o
   3  -7   9       19.94       22.37      0.88 o
   4  -7   9       11.67       12.18      0.73 o
  -5  -6   9       13.26       16.06      0.85 o
  -4  -6   9       11.02       12.00      0.74 o
  -3  -6   9        2.32        1.73      0.43 o
  -2  -6   9       64.14       71.67      2.44 o
  -1  -6   9       72.33       69.37      1.64 o
   0  -6   9       56.55       53.00      1.30 o
   1  -6   9      120.26      121.09      2.24 o
   2  -6   9       15.66       13.64      0.67 o
   3  -6   9       36.66       33.92      1.03 o
   4  -6   9        4.61        4.01      0.70 o
  -6  -5   9        5.26        6.40      0.56 o
  -5  -5   9       17.61       18.99      0.76 o
  -4  -5   9        7.42        8.61      0.40 o
  -3  -5   9       26.87       28.35      1.10 o
  -2  -5   9        6.01        6.08      0.63 o
  -1  -5   9       18.97       21.13      0.89 o
   0  -5   9       43.73       41.51      2.30 o
   1  -5   9       86.81       81.39      2.01 o
   2  -5   9       53.17       47.96      1.22 o
   3  -5   9       16.04       14.85      1.09 o
   4  -5   9       88.72       95.57      4.43 o
   5  -5   9        2.07        1.77      0.93 o
  -6  -4   9        6.35        5.80      0.56 o
  -5  -4   9        1.19        1.69      0.37 o
  -4  -4   9       22.51       21.00      1.35 o
  -3  -4   9       24.00       22.10      0.65 o
  -2  -4   9       40.87       40.58      1.31 o
  -1  -4   9      144.46      133.17      2.88 o
   0  -4   9       78.13       77.11      3.75 o
   1  -4   9       50.53       48.56      1.42 o
   2  -4   9       60.49       61.96      1.70 o
   3  -4   9       78.68       76.77      1.98 o
   4  -4   9        2.10        2.30      0.93 o
   5  -4   9       49.26       52.61      2.52 o
   6  -4   9       16.65       15.70      1.48 o
  -7  -3   9        4.88        4.07      0.56 o
  -6  -3   9       17.33       15.90      0.77 o
  -5  -3   9        9.35       10.76      0.62 o
  -4  -3   9       60.11       65.04      2.69 o
  -3  -3   9       20.74       21.57      0.70 o
  -2  -3   9      164.21      157.33      2.54 o
  -1  -3   9       47.15       44.36      0.92 o
   0  -3   9       26.91       26.94      1.00 o
   1  -3   9       21.85       21.54      0.92 o
   2  -3   9       45.29       41.23      1.31 o
   3  -3   9        8.87        8.31      1.04 o
   6  -3   9       51.33       54.91      2.57 o
  -7  -2   9        1.55        1.03      0.40 o
  -6  -2   9       14.80       12.92      0.74 o
  -5  -2   9       16.62       16.74      0.77 o
  -4  -2   9       75.97       77.60      1.78 o
  -3  -2   9        8.37        7.98      0.51 o
  -2  -2   9      284.49      285.75      4.29 o
  -1  -2   9      142.72      145.53      2.40 o
   0  -2   9       30.71       30.69      0.77 o
   1  -2   9       67.26       66.02      1.45 o
   2  -2   9       33.03       27.95      1.64 o
  -7  -1   9        9.58       14.49      0.90 o
  -6  -1   9       67.00       58.65      1.64 o
  -5  -1   9       36.28       33.07      1.12 o
  -4  -1   9       47.21       45.81      1.16 o
  -3  -1   9      250.19      236.70      4.09 o
  -2  -1   9        8.11        9.75      0.57 o
  -1  -1   9      309.02      305.47      5.72 o
   0  -1   9       52.59       49.73      1.31 o
   1  -1   9       72.55       69.72      1.63 o
   2  -1   9        0.87        1.12      0.30 o
   3  -1   9        9.04        8.31      0.55 o
   4  -1   9       22.20       24.17      0.82 o
  -7   0   9       79.49       80.64      2.09 o
  -6   0   9        8.37       12.43      0.79 o
  -5   0   9        2.12        1.64      0.43 o
  -4   0   9       89.34       80.34      2.73 o
  -3   0   9       41.20       44.28      3.09 o
  -2   0   9      312.47      292.67      6.13 o
  -1   0   9      281.66      274.42      5.17 o
   0   0   9       55.61       56.38      1.50 o
   1   0   9        7.96        8.28      0.60 o
   2   0   9        6.17        7.30      0.55 o
   3   0   9      224.48      219.90      5.47 o
   4   0   9       14.07       14.27      0.82 o
   5   0   9       91.54       89.85      2.57 o
   6   0   9       13.35       11.87      0.71 o
  -6   1   9       67.05       62.02      2.41 o
  -5   1   9       35.11       32.70      1.64 o
  -4   1   9       48.27       48.78      1.97 o
  -3   1   9      253.11      246.73     13.70 o
  -2   1   9        7.96        8.91      0.70 o
  -1   1   9      309.21      316.04      8.18 o
   0   1   9       52.14       50.31      1.70 o
   1   1   9       68.20       63.76      1.68 o
   2   1   9        0.84        1.08      0.36 o
   3   1   9        9.84        9.35      0.63 o
   4   1   9       20.76       18.81      1.09 o
   5   1   9       25.27       24.88      1.26 o
   6   1   9       23.74       24.61      1.20 o
  -5   2   9       16.65       18.32      1.26 o
  -4   2   9       74.90       77.27      2.73 o
  -3   2   9        7.43        6.78      0.88 o
  -2   2   9      281.40      286.44      5.50 o
  -1   2   9      141.86      147.98      3.16 o
   0   2   9       32.31       33.89      1.17 o
   1   2   9       66.42       64.18      3.99 o
   2   2   9       34.05       30.63      1.13 o
   3   2   9       18.92       19.34      0.93 o
   4   2   9        6.23        5.63      0.71 o
   5   2   9       56.39       53.38      2.02 o
   6   2   9       18.06       17.99      1.15 o
  -3   3   9       20.19       20.73      1.31 o
  -2   3   9      164.93      153.67      4.43 o
  -1   3   9       47.70       40.85      1.75 o
   0   3   9       25.02       25.29      1.05 o
   1   3   9       22.55       23.49      1.00 o
   2   3   9       44.24       43.20      1.80 o
   3   3   9        8.11        8.53      0.93 o
   4   3   9       54.99       54.63      2.13 o
   5   3   9        5.94        4.98      0.82 o
   6   3   9       51.53       51.13      2.13 o
  -1   4   9      144.68      133.28      3.99 o
   0   4   9       77.47       75.63      2.63 o
   1   4   9       49.89       46.81      1.97 o
   2   4   9       61.20       64.31      2.35 o
   3   4   9       77.48       77.17      2.73 o
   4   4   9        2.23        3.61      0.77 o
   5   4   9       48.74       45.56      2.08 o
   6   4   9       16.65       16.24      1.20 o
   2   5   9       50.88       48.40      2.08 o
   3   5   9       15.00       14.44      1.20 o
   4   5   9       89.07       94.12      3.28 o
   5   5   9        2.06        2.24      0.77 o
  -1  -8  10        0.90        1.63      0.45 o
   0  -8  10       12.81       12.18      0.83 o
  -3  -7  10       38.92       46.48      1.26 o
  -2  -7  10        0.93        0.18      0.41 o
  -1  -7  10       28.38       34.26      2.24 o
   0  -7  10        6.14        7.91      0.62 o
   1  -7  10        2.82        3.19      0.51 o
   2  -7  10       33.88       34.33      1.10 o
  -4  -6  10       29.05       30.73      1.37 o
  -3  -6  10       29.12       32.20      1.05 o
  -2  -6  10       20.59       24.81      0.93 o
  -1  -6  10        5.09        5.00      0.53 o
   0  -6  10       38.26       40.28      1.15 o
   1  -6  10        8.87       10.85      0.73 o
   2  -6  10        1.09        0.84      0.42 o
   3  -6  10       42.30       41.02      1.22 o
  -5  -5  10       12.29       14.68      0.60 o
  -4  -5  10        7.67        5.97      0.68 o
  -3  -5  10       18.92       17.68      2.24 o
  -2  -5  10        6.80        8.20      0.77 o
  -1  -5  10       68.78       68.12      2.73 o
   0  -5  10        5.63        6.06      0.63 o
   1  -5  10       79.65       76.61      2.01 o
   2  -5  10       11.87       11.52      0.79 o
   3  -5  10       11.41       11.71      0.73 o
   4  -5  10       25.22       25.13      1.01 o
  -6  -4  10        0.43        0.88      0.40 o
  -5  -4  10        8.74        9.10      0.63 o
  -4  -4  10       21.06       23.13      0.77 o
  -3  -4  10        0.46       -0.22      0.22 o
  -2  -4  10       19.56       18.88      0.96 o
  -1  -4  10       17.26       17.04      0.88 o
   0  -4  10       23.14       21.81      0.97 o
   1  -4  10       16.78       14.41      0.84 o
   2  -4  10       73.72       73.24      1.95 o
   3  -4  10       56.32       54.63      2.46 o
   4  -4  10       11.92       12.14      1.31 o
   5  -4  10       43.09       48.89      2.57 o
  -6  -3  10        0.43        0.38      0.60 o
  -5  -3  10       22.25       23.06      0.93 o
  -4  -3  10       12.41       13.46      0.78 o
  -3  -3  10       23.80       28.39      1.80 o
  -2  -3  10       10.80       11.08      0.52 o
  -1  -3  10      123.12      122.12      2.20 o
   0  -3  10       51.88       54.22      1.61 o
   1  -3  10       42.14       37.67      1.31 o
   2  -3  10       21.57       23.19      1.59 o
   3  -3  10       46.25       49.16      2.41 o
  -6  -2  10        1.85        2.14      0.52 o
  -5  -2  10        4.79        4.08      0.50 o
  -4  -2  10       16.67       15.25      0.73 o
  -3  -2  10       44.49       44.40      1.43 o
  -2  -2  10       34.13       43.90      1.23 o
  -1  -2  10       83.07       79.35      2.06 o
   0  -2  10      114.58      112.73      2.35 o
   1  -2  10       89.21       86.93      1.83 o
   2  -2  10       25.11       24.88      1.70 o
   3  -2  10       79.99       76.67      3.12 o
  -6  -1  10        4.78        5.33      0.74 o
  -5  -1  10       16.08       19.25      0.88 o
  -4  -1  10       21.27       16.71      0.79 o
  -3  -1  10       15.80       18.46      0.91 o
  -2  -1  10      213.31      215.53      9.41 o
  -1  -1  10       20.15       18.62      0.84 o
   0  -1  10        0.55        0.26      0.30 o
   1  -1  10       61.37       66.72      1.65 o
   2  -1  10       65.95       63.34      1.58 o
   3  -1  10       23.88       25.83      0.86 o
  -6   0  10        1.28       -0.22      0.49 o
  -5   0  10       21.09       17.94      1.26 o
  -4   0  10        9.36       11.21      0.98 o
  -3   0  10        0.50        0.00      0.44 o
  -2   0  10        1.39        0.84      0.60 o
  -1   0  10       20.35       20.57      0.98 o
   0   0  10        6.57        6.54      0.58 o
   1   0  10       51.37       58.43      2.05 o
   2   0  10        9.14       10.73      0.65 o
   3   0  10       40.48       40.24      1.23 o
   4   0  10       15.87       17.39      0.93 o
   5   0  10       36.39       38.94      1.42 o
  -6   1  10        5.23        6.95      0.98 o
  -5   1  10       16.34       17.06      1.20 o
  -4   1  10       21.84       18.21      1.20 o
  -3   1  10       15.10       16.35      1.09 o
  -2   1  10      216.05      205.52      5.63 o
  -1   1  10       22.70       20.63      0.94 o
   0   1  10        0.65       -0.15      0.36 o
   1   1  10       63.20       65.31      1.77 o
   2   1  10       66.66       64.30      1.75 o
   3   1  10       22.87       25.09      1.00 o
   4   1  10       52.86       53.49      1.97 o
   5   1  10        4.53        5.96      0.71 o
  -5   2  10        5.04        4.76      0.88 o
  -4   2  10       16.87       14.38      1.15 o
  -3   2  10       43.42       41.02      1.86 o
  -2   2  10       34.15       42.06      1.86 o
  -1   2  10       82.44       76.02      2.68 o
   0   2  10      111.15      108.78      3.39 o
   1   2  10       90.21       85.53      2.79 o
   2   2  10       25.25       23.30      1.31 o
   3   2  10       79.36       75.36      2.57 o
   4   2  10        0.04        0.05      0.49 o
   5   2  10       28.56       27.62      1.42 o
  -3   3  10       24.67       29.37      1.59 o
  -2   3  10       11.79       11.92      1.09 o
  -1   3  10      120.14      119.99      3.72 o
   0   3  10       53.50       55.13      2.13 o
   1   3  10       42.53       36.97      1.70 o
   2   3  10       20.48       20.29      1.26 o
   3   3  10       46.39       49.44      2.02 o
   4   3  10       33.57       33.03      1.59 o
   5   3  10        7.13        6.02      0.88 o
  -1   4  10       17.14       16.02      1.20 o
   0   4  10       22.30       19.91      1.31 o
   1   4  10       16.83       14.66      1.09 o
   2   4  10       71.02       67.65      2.63 o
   3   4  10       57.53       54.69      2.24 o
   4   4  10       12.06       13.51      1.20 o
   5   4  10       42.28       43.15      2.02 o
   1   5  10       77.73       78.48      2.84 o
   2   5  10       13.01       12.63      1.09 o
   3   5  10       12.16        9.63      1.15 o
  -3  -6  11       18.31       18.18      0.85 o
  -2  -6  11        6.67        7.40      1.07 o
  -1  -6  11        2.62        3.96      0.54 o
   0  -6  11       34.24       35.75      1.16 o
   1  -6  11       20.56       21.54      0.96 o
   2  -6  11       39.22       40.79      1.96 o
  -4  -5  11        4.73        3.88      0.77 o
  -3  -5  11       22.27       24.01      1.31 o
  -2  -5  11        9.24       11.87      0.89 o
  -1  -5  11        9.89        9.06      0.76 o
   0  -5  11        1.26        1.33      0.49 o
   1  -5  11        4.09        4.20      0.59 o
   2  -5  11       31.93       31.46      1.29 o
   3  -5  11       54.27       57.81      1.55 o
  -4  -4  11        5.45        6.22      0.54 o
  -3  -4  11        2.11        3.12      0.32 o
  -2  -4  11       53.31       51.40      1.78 o
  -1  -4  11        2.66        1.67      0.54 o
   0  -4  11       19.00       20.35      1.01 o
   1  -4  11       15.88       15.82      1.29 o
   2  -4  11        8.71        9.52      1.20 o
   3  -4  11       20.02       18.48      1.64 o
  -5  -3  11       16.94       17.02      0.85 o
  -4  -3  11       17.89       15.24      0.75 o
  -3  -3  11       11.20       13.20      0.83 o
  -2  -3  11       61.97       67.23      1.40 o
  -1  -3  11      108.38      112.82      2.70 o
   0  -3  11       11.33       13.89      1.37 o
   1  -3  11       38.01       40.20      2.13 o
   2  -3  11       21.88       21.88      1.70 o
   3  -3  11        0.34       -0.27      0.82 o
   4  -3  11        7.42        8.53      1.26 o
  -5  -2  11       17.28       16.70      0.85 o
  -4  -2  11        2.24        2.19      0.46 o
  -3  -2  11        9.89       10.54      0.66 o
  -2  -2  11       11.44       12.83      0.71 o
  -1  -2  11       17.78       16.92      0.77 o
   0  -2  11       18.28       19.89      0.82 o
   1  -2  11       14.37       17.45      1.53 o
   2  -2  11        8.36        8.75      1.26 o
   3  -2  11       50.36       47.74      2.46 o
   4  -2  11        3.60        1.15      0.88 o
  -5  -1  11       15.80       20.25      1.04 o
  -4  -1  11       11.32       11.16      1.04 o
  -3  -1  11       47.61       48.56      1.97 o
  -2  -1  11        3.04        2.33      0.88 o
  -1  -1  11       15.50       18.93      0.96 o
   0  -1  11       66.86       68.22      1.78 o
   1  -1  11       32.78       33.15      1.11 o
   2  -1  11       63.09       65.96      5.09 o
   3  -1  11       13.18       14.30      0.60 o
   4  -1  11        9.67        9.63      1.37 o
  -5   0  11       17.16       14.22      1.15 o
  -4   0  11       66.31       78.10      2.79 o
  -3   0  11       35.52       29.04      1.48 o
  -2   0  11       23.55       20.29      1.20 o
  -1   0  11       89.04       95.93      2.95 o
   0   0  11        2.92        2.73      0.66 o
   1   0  11      125.72      114.37      2.73 o
   2   0  11        2.13        1.80      0.49 o
   3   0  11        0.17       -0.19      0.35 o
   4   0  11        3.05        1.59      0.44 o
   5   0  11       11.20       12.80      0.77 o
  -5   1  11       15.98       17.88      1.31 o
  -4   1  11       11.46       11.38      1.09 o
  -3   1  11       47.41       48.29      2.02 o
  -2   1  11        3.21        2.35      0.66 o
  -1   1  11       13.77       15.53      1.09 o
   0   1  11       65.79       61.58      2.30 o
   1   1  11       34.34       36.70      1.59 o
   2   1  11       61.31       62.24      2.24 o
   3   1  11       13.25       12.47      0.93 o
   4   1  11        9.82        9.63      0.82 o
  -5   2  11       17.29       15.26      1.26 o
  -4   2  11        2.14        2.63      0.66 o
  -3   2  11       10.28       11.54      1.15 o
  -2   2  11       12.05       12.58      1.04 o
  -1   2  11       18.33       19.58      1.26 o
   0   2  11       19.47       18.87      1.20 o
   1   2  11       13.40       13.78      1.04 o
   2   2  11        7.62        6.62      0.82 o
   3   2  11       49.30       46.59      1.91 o
   4   2  11        3.65        3.01      0.66 o
  -3   3  11       11.50       13.89      1.15 o
  -2   3  11       63.05       68.85      2.63 o
  -1   3  11      107.52      105.49      3.55 o
   0   3  11       11.18       12.52      1.15 o
   1   3  11       39.43       36.20      1.75 o
   2   3  11       21.64       20.34      1.31 o
   3   3  11        0.40        0.33      0.55 o
   4   3  11        7.60        9.79      1.04 o
  -1   4  11        2.37        1.09      0.66 o
   0   4  11       19.78       19.69      1.37 o
   1   4  11       15.06       15.37      1.20 o
   2   4  11        9.22        8.53      1.04 o
   3   4  11       20.11       18.10      1.31 o
   1   5  11        4.03        5.25      0.88 o
   2   5  11       32.87       30.35      1.75 o
   3   5  11       54.99       59.17      2.52 o
  -2  -5  12        5.49        9.79      0.88 o
  -1  -5  12       80.08       82.14      3.55 o
   0  -5  12       10.22       13.27      1.12 o
  -3  -4  12        4.35        3.72      0.88 o
  -2  -4  12       29.34       33.50      2.49 o
  -1  -4  12        6.47        5.19      0.72 o
   0  -4  12        2.79        2.26      0.60 o
   1  -4  12       20.05       22.20      1.75 o
   2  -4  12       11.19       12.25      1.37 o
  -4  -3  12        1.88        2.38      0.49 o
  -3  -3  12        7.31        9.82      1.50 o
  -2  -3  12        1.55        1.15      0.31 o
  -1  -3  12       16.15       17.61      1.64 o
   0  -3  12        6.42        7.44      1.26 o
   1  -3  12       46.33       47.03      2.52 o
   2  -3  12       29.50       28.11      2.02 o
   3  -3  12        9.98       11.98      1.48 o
  -4  -2  12        2.02        1.78      0.85 o
  -3  -2  12        9.08        9.79      0.93 o
  -2  -2  12        8.44        8.53      0.71 o
  -1  -2  12        0.49       -0.38      0.38 o
   0  -2  12       55.95       63.75      2.76 o
   1  -2  12        0.29        0.93      0.88 o
   2  -2  12       28.36       28.93      2.08 o
   3  -2  12       40.22       40.85      2.52 o
  -4  -1  12       18.01       17.94      1.26 o
  -3  -1  12        4.72        6.73      0.82 o
  -2  -1  12        1.70        1.26      0.55 o
  -1  -1  12       17.78       17.06      1.04 o
   0  -1  12       28.31       29.64      1.12 o
   1  -1  12       62.12       66.84      1.70 o
   2  -1  12        9.56        9.22      0.55 o
  -4   0  12        6.63        4.21      0.82 o
  -3   0  12        9.94       10.12      1.04 o
  -2   0  12       13.04       13.40      1.04 o
  -1   0  12        0.17       -0.44      0.44 o
   0   0  12       88.02       82.52      2.68 o
   1   0  12        0.10        0.60      0.49 o
   2   0  12       38.45       37.08      1.48 o
   3   0  12        9.47        9.57      0.71 o
  -4   1  12       17.27       17.34      1.31 o
  -3   1  12        5.34        6.34      0.93 o
  -2   1  12        1.75        1.91      0.60 o
  -1   1  12       16.61       17.39      1.20 o
   0   1  12       28.75       29.15      1.48 o
   1   1  12       60.84       63.38      2.35 o
   2   1  12        9.81        9.90      0.88 o
   3   1  12       11.64       14.38      0.98 o
  -4   2  12        1.77        2.13      0.71 o
  -3   2  12        9.11        9.95      1.09 o
  -2   2  12        7.87        8.09      0.98 o
  -1   2  12        0.44        0.82      0.60 o
   0   2  12       54.74       56.27      2.35 o
   1   2  12        0.24        0.44      0.60 o
   2   2  12       26.67       24.45      1.42 o
   3   2  12       42.17       41.95      1.80 o
  -4   3  12        1.79        0.44      0.71 o
  -3   3  12        7.16        8.04      1.09 o
  -2   3  12        1.52        1.86      0.71 o
  -1   3  12       14.97       14.93      1.20 o
   0   3  12        6.54        9.52      1.09 o
   1   3  12       44.89       42.16      1.97 o
   2   3  12       29.51       28.44      1.59 o
   3   3  12        9.71       12.09      1.15 o
  -2   4  12       29.41       31.23      1.80 o
  -1   4  12        6.55        3.94      0.88 o
   0   4  12        2.63        2.90      0.82 o
   1   4  12       20.62       19.58      1.37 o
   2   4  12       10.92       11.87      1.20 o
   0   5  12       10.51       15.20      1.37 o
  -2  -2  13       15.07       13.34      0.88 o
  -1  -2  13       10.99       12.20      0.77 o
  -2  -1  13        8.49        9.95      0.88 o
  -1  -1  13       26.62       27.95      1.37 o
   0  -1  13        4.67        6.95      0.71 o
   1  -1  13        3.70        3.50      0.55 o
  -2   0  13        8.69       11.98      1.15 o
  -1   0  13       16.78       18.21      1.15 o
   0   0  13       22.02       22.04      1.26 o
   1   0  13        0.01       -0.38      0.44 o
  -2   1  13        8.66       12.41      1.15 o
  -1   1  13       26.70       28.06      1.53 o
   0   1  13        4.90        6.34      0.88 o
   1   1  13        4.22        3.99      0.71 o
  -2   2  13       14.71       14.22      1.20 o
  -1   2  13       11.16       13.34      1.26 o
   0   2  13       30.98       28.11      1.53 o
   1   2  13        2.73        2.79      0.77 o
 
